# Supplementary material for: Bis(dicyanamido-κN)[tris­(3-amino­propyl)amine-κ4 N]nickel(II)
Source: Acta Crystallogr Sect E Struct Rep Online. 2013 Jun 15;69(Pt 7):m385–6. doi: 10.1107/S1600536813015651 (PMC3772421; doi:10.1107/S1600536813015651)
Supplement: Supplementary file 1 [file e-69-0m385-sup1.cif]

##############################################################################
#                                                                            #
# This CIF contains the data in a paper accepted for publication in          #
# Acta Crystallographica Section E. It conforms to the requirements of       #
# Notes for Authors for Acta Crystallographica Section E, and has been       #
# peer reviewed under the auspices of the IUCr Commission on Journals.       #
#                                                                            #
# Full details of the Crystallographic Information File format               #
# are given in the paper "The Crystallographic Information File (CIF):       #
# a New Standard Archive File for Crystallography" by S. R. Hall, F. H.      #
# Allen and I. D. Brown [Acta Cryst. (1991), A47, 655-685].                  #
#                                                                            #
# The current version of the core CIF dictionary is obtainable from          #
# ftp://ftp.iucr.org/pub/cif_core.dic.                                       #
#                                                                            #
# Software is freely available for graphical display of the structure(s)     #
# in this CIF. For information consult the CIF software page                 #
# http://www.iucr.org/resources/cif/software.                                #
#                                                                            #
# This file may be used for bona fide research purposes within the           #
# scientific community so long as proper attribution is given to the journal # 
# article from which it was obtained.                                        #
#                                                                            #
##############################################################################
data_global
_audit_creation_method     'SHELXL-97'
_journal_date_recd_electronic     2013-05-26
_journal_date_accepted     2013-06-05
_journal_name_full     'Acta Crystallographica, Section E'
_journal_year     2013
_journal_volume     69
_journal_issue      7
_journal_page_first     m385
_journal_page_last     m386
_journal_paper_category     QM
_journal_paper_doi     10.1107/S1600536813015651
_journal_coeditor_code     BG2508
_publ_contact_author_name     'Mrs. Liu Bao Shu'
_publ_contact_author_address
;
School of Pharmacy
Second Military Medical University
Shanghai 200433
People's Republic of China
;
_publ_contact_author_email     liubaoshu@126.com
_publ_contact_author_fax     '86 21 81871218'
_publ_contact_author_phone     '86 21 81871219'
_publ_section_title
;
Bis(dicyanamido-\k<i>N</i>)[tris(3-aminopropyl)amine-\k^4^<i>N</i>]nickel(II)
;
loop_
    _publ_author_name
    _publ_author_footnote
    _publ_author_address
    'Jun Luo' .
;
School of Pharmacy
Second Military Medical University
Shanghai 200433
People's Republic of China
;
    'Xin-Rong Zhang' .
;
School of Pharmacy
Second Military Medical University
Shanghai 200433
People's Republic of China
;
    'Li-Juan Qiu' .
;
School of Pharmacy
Second Military Medical University
Shanghai 200433
People's Republic of China
;
    'Feng Yang' .
;
School of Pharmacy
Second Military Medical University
Shanghai 200433
People's Republic of China
;
    'Bao-Shu Liu' .
;
School of Pharmacy
Second Military Medical University
Shanghai 200433
People's Republic of China
;
data_I
_chemical_name_systematic
;
Bis(dicyanamido-\k<i>N</i>)[tris(3-aminopropyl)amine-\k^4^<i>N</i>]nickel(II)
;
_chemical_name_common     ?
_chemical_formula_moiety     'C13 H24 N10 Ni'
_chemical_formula_sum     'C13 H24 N10 Ni'
_chemical_formula_iupac     '[Ni (C2 N3)2 (C9 H24 N4)]'
_chemical_formula_weight     379.13
_chemical_melting_point     ?
_symmetry_cell_setting     monoclinic
_symmetry_space_group_name_H-M     'P 21/c'
_symmetry_space_group_name_Hall     '-P 2ybc'
loop_
    _symmetry_equiv_pos_as_xyz
    'x, y, z'
    '-x, y+1/2, -z+1/2'
    '-x, -y, -z'
    'x, -y-1/2, z-1/2'
_cell_length_a     10.1710(10)
_cell_length_b     11.3960(11)
_cell_length_c     15.5305(15)
_cell_angle_alpha     90.00
_cell_angle_beta     105.660(2)
_cell_angle_gamma     90.00
_cell_volume     1733.3(3)
_cell_formula_units_Z     4
_cell_measurement_reflns_used     5066
_cell_measurement_theta_min     2.25
_cell_measurement_theta_max     27.68
_cell_measurement_temperature     213(2)
_exptl_crystal_description     block
_exptl_crystal_colour     blue
_exptl_crystal_size_max     0.17
_exptl_crystal_size_mid     0.09
_exptl_crystal_size_min     0.05
_exptl_crystal_density_diffrn     1.453
_exptl_crystal_density_meas     ?
_exptl_crystal_density_method     'not measured'
_exptl_crystal_F_000     800
_exptl_absorpt_coefficient_mu     1.138
_exptl_absorpt_correction_type     multi-scan
_exptl_absorpt_process_details     '(SADABS; Bruker, 2000)'
_exptl_absorpt_correction_T_min     0.8301
_exptl_absorpt_correction_T_max     0.9453
_exptl_special_details     ?
_diffrn_ambient_temperature     213(2)
_diffrn_radiation_type     MoK\a
_diffrn_radiation_wavelength     0.71073
_diffrn_radiation_source     'fine-focus sealed tube'
_diffrn_radiation_monochromator     graphite
_diffrn_measurement_device_type     'Bruker SMART APEX CCD area-detector'
_diffrn_measurement_method     '\f and \w scans'
_diffrn_detector_area_resol_mean     ?
_diffrn_reflns_number     12722
_diffrn_reflns_av_R_equivalents     0.0240
_diffrn_reflns_av_sigmaI/netI     0.0277
_diffrn_reflns_theta_min     2.08
_diffrn_reflns_theta_max     27.75
_diffrn_reflns_theta_full     27.75
_diffrn_measured_fraction_theta_max     0.994
_diffrn_measured_fraction_theta_full     0.994
_diffrn_reflns_limit_h_min     -11
_diffrn_reflns_limit_h_max     13
_diffrn_reflns_limit_k_min     -14
_diffrn_reflns_limit_k_max     14
_diffrn_reflns_limit_l_min     -20
_diffrn_reflns_limit_l_max     19
_diffrn_standards_number     ?
_diffrn_standards_interval_count     ?
_diffrn_standards_interval_time     ?
_diffrn_standards_decay_%     3.85
_refine_special_details
;
Refinement of <i>F</i>^2^ against ALL reflections. The weighted <i>R</i>-factor
<i>wR</i> and goodness of fit <i>S</i> are based on <i>F</i>^2^, conventional
<i>R</i>-factors <i>R</i> are based on <i>F</i>, with <i>F</i> set to zero for
negative <i>F</i>^2^. The threshold expression of <i>F</i>^2^ >
\s(<i>F</i>^2^) is used only for calculating <i>R</i>-factors(gt) <i>etc</i>.
and is not relevant to the choice of reflections for refinement.
<i>R</i>-factors based on <i>F</i>^2^ are statistically about twice as large
as those based on <i>F</i>, and <i>R</i>- factors based on ALL data will be
even larger.
;
_reflns_number_total     4056
_reflns_number_gt     3403
_reflns_threshold_expression     I>2\s(I)
_refine_ls_structure_factor_coef     Fsqd
_refine_ls_matrix_type     full
_refine_ls_R_factor_all     0.0350
_refine_ls_R_factor_gt     0.0269
_refine_ls_wR_factor_gt     0.0746
_refine_ls_wR_factor_ref     0.0789
_refine_ls_goodness_of_fit_ref     1.065
_refine_ls_restrained_S_all     1.085
_refine_ls_number_reflns     4056
_refine_ls_number_parameters     269
_refine_ls_number_restraints     20
_refine_ls_hydrogen_treatment     mixed
_refine_ls_weighting_scheme     calc
_refine_ls_weighting_details
         'calc w=1/[\s^2^(Fo^2^)+(0.0475P)^2^+0.0784P] where P=(Fo^2^+2Fc^2^)/3'
_atom_sites_solution_hydrogens     geom
_atom_sites_solution_primary     direct
_atom_sites_solution_secondary     difmap
_refine_ls_shift/su_max     0.006
_refine_ls_shift/su_mean     0.000
_refine_diff_density_max     0.381
_refine_diff_density_min     -0.321
_refine_ls_extinction_method     none
_refine_ls_extinction_coef     ?
loop_
    _atom_type_symbol
    _atom_type_description
    _atom_type_scat_dispersion_real
    _atom_type_scat_dispersion_imag
    _atom_type_scat_source
    'C' 'C' 0.0033 0.0016
                         'International Tables Vol C Tables 4.2.6.8 and 6.1.1.4'
    'H' 'H' 0.0000 0.0000
                         'International Tables Vol C Tables 4.2.6.8 and 6.1.1.4'
    'N' 'N' 0.0061 0.0033
                         'International Tables Vol C Tables 4.2.6.8 and 6.1.1.4'
    'Ni' 'Ni' 0.3393 1.1124
                         'International Tables Vol C Tables 4.2.6.8 and 6.1.1.4'
_computing_data_collection     'SMART  (Bruker, 2000)'
_computing_cell_refinement     'SAINT (Bruker, 2000)'
_computing_data_reduction     'SAINT (Bruker, 2000)'
_computing_structure_solution     'SHELXS97 (Sheldrick, 2008)'
_computing_structure_refinement     'SHELXL97 (Sheldrick, 2008)'
_computing_molecular_graphics     'SHELXTL (Sheldrick, 2008)'
_computing_publication_material     'SHELXTL (Sheldrick, 2008)'
loop_
    _atom_site_type_symbol
    _atom_site_label
    _atom_site_fract_x
    _atom_site_fract_y
    _atom_site_fract_z
    _atom_site_U_iso_or_equiv
    _atom_site_adp_type
    _atom_site_calc_flag
    _atom_site_refinement_flags
    _atom_site_occupancy
    _atom_site_symmetry_multiplicity
    _atom_site_disorder_assembly
    _atom_site_disorder_group
    Ni Ni1 0.75943(2) 0.944842(17) 0.199688(12) 0.01927(8) Uani d . 1 1 A .
    N N1 0.78081(14) 0.76691(11) 0.25612(9) 0.0232(3) Uani d . 1 1 . .
    N N2 0.63129(16) 0.88585(14) 0.07694(9) 0.0274(3) Uani d . 1 1 . .
    H H2C 0.541(2) 0.8859(18) 0.0774(13) 0.034(5) Uiso d . 1 1 . .
    H H2D 0.636(2) 0.9404(16) 0.0450(14) 0.024(5) Uiso d . 1 1 . .
    N N3 0.58711(15) 0.98960(13) 0.24394(10) 0.0230(3) Uani d . 1 1 . .
    H H3C 0.605(2) 1.0556(15) 0.2735(13) 0.020(5) Uiso d . 1 1 . .
    H H3D 0.525(2) 1.0082(19) 0.1927(15) 0.035(5) Uiso d . 1 1 . .
    N N4 0.88525(17) 1.02601(14) 0.31382(11) 0.0296(3) Uani d . 1 1 . .
    H H4C 0.921(2) 1.0799(19) 0.2941(15) 0.038(6) Uiso d . 1 1 . .
    H H4D 0.829(2) 1.0540(17) 0.3450(16) 0.038(6) Uiso d . 1 1 . .
    N N5 0.73577(17) 1.11767(13) 0.14290(10) 0.0325(3) Uani d . 1 1 . .
    N N6 0.6910(2) 1.31289(14) 0.07638(12) 0.0460(4) Uani d . 1 1 . .
    N N7 0.7027(2) 1.38147(16) -0.07076(12) 0.0514(5) Uani d . 1 1 . .
    N N8 0.93047(16) 0.91772(14) 0.15190(11) 0.0336(3) Uani d D 1 1 . .
    N N10 1.32388(17) 0.95680(15) 0.08290(11) 0.0370(4) Uani d D 1 1 . .
    C C1 0.7900(2) 0.67980(16) 0.18584(13) 0.0344(4) Uani d . 1 1 . .
    H H1A 0.8050 0.6020 0.2137 0.041 Uiso calc R 1 1 . .
    H H1B 0.8709 0.6988 0.1656 0.041 Uiso calc R 1 1 . .
    C C2 0.6680(2) 0.67200(16) 0.10390(13) 0.0373(4) Uani d . 1 1 . .
    H H2A 0.6733 0.5982 0.0726 0.045 Uiso calc R 1 1 . .
    H H2B 0.5842 0.6700 0.1235 0.045 Uiso calc R 1 1 . .
    C C3 0.6591(2) 0.77285(18) 0.03917(12) 0.0372(4) Uani d . 1 1 . .
    H H3A 0.7453 0.7786 0.0227 0.045 Uiso calc R 1 1 . .
    H H3B 0.5864 0.7567 -0.0154 0.045 Uiso calc R 1 1 . .
    C C4 0.67169(19) 0.72696(15) 0.29801(12) 0.0304(4) Uani d . 1 1 . .
    H H4A 0.7062 0.7383 0.3628 0.037 Uiso calc R 1 1 . .
    H H4B 0.6595 0.6423 0.2876 0.037 Uiso calc R 1 1 . .
    C C5 0.53150(19) 0.78395(14) 0.26810(12) 0.0285(4) Uani d . 1 1 . .
    H H5A 0.5000 0.7812 0.2027 0.034 Uiso calc R 1 1 . .
    H H5B 0.4674 0.7378 0.2914 0.034 Uiso calc R 1 1 . .
    C C6 0.5276(2) 0.90978(15) 0.29799(13) 0.0318(4) Uani d . 1 1 . .
    H H6A 0.4328 0.9326 0.2925 0.038 Uiso calc R 1 1 . .
    H H6B 0.5786 0.9166 0.3611 0.038 Uiso calc R 1 1 . .
    C C7 0.91496(19) 0.75441(16) 0.32628(13) 0.0336(4) Uani d . 1 1 . .
    H H7A 0.9885 0.7577 0.2965 0.040 Uiso calc R 1 1 . .
    H H7B 0.9179 0.6764 0.3533 0.040 Uiso calc R 1 1 . .
    C C8 0.9448(2) 0.84521(17) 0.40100(12) 0.0374(4) Uani d . 1 1 . .
    H H8A 0.8609 0.8602 0.4188 0.045 Uiso calc R 1 1 . .
    H H8B 1.0125 0.8130 0.4530 0.045 Uiso calc R 1 1 . .
    C C9 0.9974(2) 0.96002(16) 0.37472(13) 0.0350(4) Uani d . 1 1 . .
    H H9A 1.0369 1.0069 0.4284 0.042 Uiso calc R 1 1 . .
    H H9B 1.0693 0.9446 0.3450 0.042 Uiso calc R 1 1 . .
    C C10 0.71677(18) 1.20685(15) 0.10710(11) 0.0271(4) Uani d . 1 1 . .
    C C11 0.6993(2) 1.34348(16) -0.00333(13) 0.0342(4) Uani d . 1 1 . .
    N N9 1.0877(5) 0.8948(10) 0.0568(4) 0.066(2) Uani d PDU 0.681(19) 1 A 1
    C C12 1.0075(9) 0.9122(9) 0.1113(6) 0.0352(18) Uani d PD 0.681(19) 1 A 1
    C C13 1.2146(8) 0.9299(11) 0.0737(6) 0.0328(15) Uani d PD 0.681(19) 1 A 1
    N N9' 1.1203(14) 0.8524(7) 0.1020(17) 0.063(4) Uani d PU 0.319(19) 1 A 2
    C C12' 1.027(2) 0.8940(19) 0.1275(14) 0.048(6) Uani d PD 0.319(19) 1 A 2
    C C13' 1.2234(14) 0.915(2) 0.0963(13) 0.031(3) Uani d PD 0.319(19) 1 A 2
loop_
    _atom_site_aniso_label
    _atom_site_aniso_U_11
    _atom_site_aniso_U_22
    _atom_site_aniso_U_33
    _atom_site_aniso_U_12
    _atom_site_aniso_U_13
    _atom_site_aniso_U_23
    Ni1 0.01766(12) 0.02156(12) 0.01955(12) -0.00006(8) 0.00666(8) 0.00235(7)
    N1 0.0205(7) 0.0213(6) 0.0279(7) 0.0009(5) 0.0069(5) 0.0020(5)
    N2 0.0251(8) 0.0366(8) 0.0214(7) -0.0007(6) 0.0077(6) 0.0019(6)
    N3 0.0240(7) 0.0213(7) 0.0256(7) 0.0011(6) 0.0100(6) 0.0000(6)
    N4 0.0286(8) 0.0293(8) 0.0288(8) -0.0061(7) 0.0039(6) 0.0000(6)
    N5 0.0375(9) 0.0319(8) 0.0303(8) 0.0003(7) 0.0131(7) 0.0089(6)
    N6 0.0673(13) 0.0314(8) 0.0454(10) 0.0115(8) 0.0256(9) 0.0137(7)
    N7 0.0540(12) 0.0509(11) 0.0462(10) -0.0011(9) 0.0080(9) 0.0253(9)
    N8 0.0250(8) 0.0422(8) 0.0369(8) -0.0008(7) 0.0139(7) 0.0003(7)
    N10 0.0255(9) 0.0523(10) 0.0350(9) -0.0021(7) 0.0113(7) -0.0009(7)
    C1 0.0341(10) 0.0251(9) 0.0456(11) 0.0076(7) 0.0135(8) -0.0032(7)
    C2 0.0378(11) 0.0320(9) 0.0435(10) -0.0030(8) 0.0134(8) -0.0172(8)
    C3 0.0337(10) 0.0519(11) 0.0271(9) -0.0036(9) 0.0103(8) -0.0150(8)
    C4 0.0333(10) 0.0267(8) 0.0323(9) -0.0058(7) 0.0106(7) 0.0050(7)
    C5 0.0291(9) 0.0268(8) 0.0337(9) -0.0078(7) 0.0156(7) -0.0030(7)
    C6 0.0398(11) 0.0269(8) 0.0366(10) -0.0033(8) 0.0241(8) -0.0021(7)
    C7 0.0253(9) 0.0320(9) 0.0397(10) 0.0043(7) 0.0022(8) 0.0099(8)
    C8 0.0323(10) 0.0454(11) 0.0281(9) -0.0045(8) -0.0029(7) 0.0113(8)
    C9 0.0279(10) 0.0427(11) 0.0292(9) -0.0070(8) -0.0013(7) 0.0043(7)
    C10 0.0255(9) 0.0330(9) 0.0248(8) -0.0011(7) 0.0104(7) 0.0034(7)
    C11 0.0291(10) 0.0302(9) 0.0405(10) 0.0000(7) 0.0046(8) 0.0097(8)
    N9 0.039(2) 0.117(5) 0.051(3) -0.030(2) 0.029(2) -0.044(3)
    C12 0.023(3) 0.045(5) 0.040(2) -0.003(2) 0.013(2) -0.012(2)
    C13 0.031(2) 0.050(4) 0.021(3) -0.0063(18) 0.0128(17) -0.008(3)
    N9' 0.055(5) 0.040(4) 0.117(10) -0.004(3) 0.062(6) -0.018(4)
    C12' 0.021(6) 0.018(4) 0.107(14) -0.006(4) 0.021(8) -0.005(6)
    C13' 0.034(5) 0.044(6) 0.025(8) 0.003(4) 0.025(5) -0.005(6)
_geom_special_details
;
All e.s.d.'s (except the e.s.d. in the dihedral angle between two l.s. planes)
are estimated using the full covariance matrix. The cell e.s.d.'s are taken
into account individually in the estimation of e.s.d.'s in distances, angles
and torsion angles; correlations between e.s.d.'s in cell parameters are only
used when they are defined by crystal symmetry. An approximate (isotropic)
treatment of cell e.s.d.'s is used for estimating e.s.d.'s involving l.s.
planes.
;
loop_
    _geom_bond_atom_site_label_1
    _geom_bond_atom_site_label_2
    _geom_bond_site_symmetry_2
    _geom_bond_distance
    _geom_bond_publ_flag
    Ni1 N8 . 2.090(2) n
    Ni1 N4 . 2.100(2) n
    Ni1 N2 . 2.1080(10)
                      n
    Ni1 N3 . 2.1110(10)
                      n
    Ni1 N5 . 2.1450(10)
                      n
    Ni1 N1 . 2.1960(10)
                      n
    N1 C1 . 1.497(2) n
    N1 C4 . 1.501(2) n
    N1 C7 . 1.506(2) n
    N2 C3 . 1.474(2) n
    N2 H2C . 0.92(2) n
    N2 H2D . 0.80(2) n
    N3 C6 . 1.474(2) n
    N3 H3C . 0.87(2) n
    N3 H3D . 0.90(2) n
    N4 C9 . 1.476(2) n
    N4 H4C . 0.82(2) n
    N4 H4D . 0.90(3) n
    N5 C10 . 1.150(2) n
    N6 C10 . 1.300(2) n
    N6 C11 . 1.311(3) n
    N7 C11 . 1.142(3) n
    N8 C12 . 1.132(6) n
    N8 C12' . 1.180(10)
                      n
    N10 C13 . 1.124(7) n
    N10 C13' . 1.200(10)
                       n
    C1 C2 . 1.522(3) n
    C1 H1A . 0.9800 n
    C1 H1B . 0.9800 n
    C2 C3 . 1.513(3) n
    C2 H2A . 0.9800 n
    C2 H2B . 0.9800 n
    C3 H3A . 0.9800 n
    C3 H3B . 0.9800 n
    C4 C5 . 1.521(3) n
    C4 H4A . 0.9800 n
    C4 H4B . 0.9800 n
    C5 C6 . 1.511(2) n
    C5 H5A . 0.9800 n
    C5 H5B . 0.9800 n
    C6 H6A . 0.9800 n
    C6 H6B . 0.9800 n
    C7 C8 . 1.523(3) n
    C7 H7A . 0.9800 n
    C7 H7B . 0.9800 n
    C8 C9 . 1.511(3) n
    C8 H8A . 0.9800 n
    C8 H8B . 0.9800 n
    C9 H9A . 0.9800 n
    C9 H9B . 0.9800 n
    N9 C13 . 1.309(8) n
    N9 C12 . 1.339(7) n
    N9' C12' . 1.22(2) n
    N9' C13' . 1.29(2) n
loop_
    _geom_angle_atom_site_label_1
    _geom_angle_atom_site_label_2
    _geom_angle_atom_site_label_3
    _geom_angle_site_symmetry_1
    _geom_angle_site_symmetry_3
    _geom_angle
    _geom_angle_publ_flag
    N8 Ni1 N4 . . 89.36(7) n
    N8 Ni1 N2 . . 90.14(6) n
    N4 Ni1 N2 . . 172.26(6) n
    N8 Ni1 N3 . . 174.36(6) n
    N4 Ni1 N3 . . 89.38(7) n
    N2 Ni1 N3 . . 90.37(6) n
    N8 Ni1 N5 . . 90.09(6) n
    N4 Ni1 N5 . . 85.28(6) n
    N2 Ni1 N5 . . 87.00(6) n
    N3 Ni1 N5 . . 84.32(6) n
    N8 Ni1 N1 . . 90.16(6) n
    N4 Ni1 N1 . . 95.61(6) n
    N2 Ni1 N1 . . 92.11(6) n
    N3 Ni1 N1 . . 95.43(5) n
    N5 Ni1 N1 . . 179.08(6) n
    C1 N1 C4 . . 108.30(10)
                          n
    C1 N1 C7 . . 104.00(10)
                          n
    C4 N1 C7 . . 106.80(10)
                          n
    C1 N1 Ni1 . . 109.90(10)
                           n
    C4 N1 Ni1 . . 116.60(10)
                           n
    C7 N1 Ni1 . . 110.40(10)
                           n
    C3 N2 Ni1 . . 120.00(10)
                           n
    C3 N2 H2C . . 108.0(10)
                         n
    Ni1 N2 H2C . . 112.0(10)
                          n
    C3 N2 H2D . . 112.0(10)
                         n
    Ni1 N2 H2D . . 101.0(10)
                          n
    H2C N2 H2D . . 103(2) n
    C6 N3 Ni1 . . 122.80(10)
                           n
    C6 N3 H3C . . 107.0(10)
                         n
    Ni1 N3 H3C . . 108.0(10)
                          n
    C6 N3 H3D . . 111.0(10)
                         n
    Ni1 N3 H3D . . 102.0(10)
                          n
    H3C N3 H3D . . 105(2) n
    C9 N4 Ni1 . . 120.40(10)
                           n
    C9 N4 H4C . . 106(2) n
    Ni1 N4 H4C . . 104(2) n
    C9 N4 H4D . . 109.0(10)
                         n
    Ni1 N4 H4D . . 106.0(10)
                          n
    H4C N4 H4D . . 111(2) n
    C10 N5 Ni1 . . 175.1(2) n
    C10 N6 C11 . . 122.4(2) n
    C12 N8 Ni1 . . 166.7(6) n
    C12' N8 Ni1 . . 175.0(10)
                           n
    N1 C1 C2 . . 116.8(2) n
    N1 C1 H1A . . 108.1 n
    C2 C1 H1A . . 108.1 n
    N1 C1 H1B . . 108.1 n
    C2 C1 H1B . . 108.1 n
    H1A C1 H1B . . 107.3 n
    C3 C2 C1 . . 113.6(2) n
    C3 C2 H2A . . 108.8 n
    C1 C2 H2A . . 108.8 n
    C3 C2 H2B . . 108.8 n
    C1 C2 H2B . . 108.8 n
    H2A C2 H2B . . 107.7 n
    N2 C3 C2 . . 112.50(10)
                          n
    N2 C3 H3A . . 109.1 n
    C2 C3 H3A . . 109.1 n
    N2 C3 H3B . . 109.1 n
    C2 C3 H3B . . 109.1 n
    H3A C3 H3B . . 107.8 n
    N1 C4 C5 . . 118.70(10)
                          n
    N1 C4 H4A . . 107.6 n
    C5 C4 H4A . . 107.6 n
    N1 C4 H4B . . 107.6 n
    C5 C4 H4B . . 107.6 n
    H4A C4 H4B . . 107.1 n
    C6 C5 C4 . . 114.3(2) n
    C6 C5 H5A . . 108.7 n
    C4 C5 H5A . . 108.7 n
    C6 C5 H5B . . 108.7 n
    C4 C5 H5B . . 108.7 n
    H5A C5 H5B . . 107.6 n
    N3 C6 C5 . . 111.20(10)
                          n
    N3 C6 H6A . . 109.4 n
    C5 C6 H6A . . 109.4 n
    N3 C6 H6B . . 109.4 n
    C5 C6 H6B . . 109.4 n
    H6A C6 H6B . . 108.0 n
    N1 C7 C8 . . 116.3(2) n
    N1 C7 H7A . . 108.2 n
    C8 C7 H7A . . 108.2 n
    N1 C7 H7B . . 108.2 n
    C8 C7 H7B . . 108.2 n
    H7A C7 H7B . . 107.4 n
    C9 C8 C7 . . 113.3(2) n
    C9 C8 H8A . . 108.9 n
    C7 C8 H8A . . 108.9 n
    C9 C8 H8B . . 108.9 n
    C7 C8 H8B . . 108.9 n
    H8A C8 H8B . . 107.7 n
    N4 C9 C8 . . 110.2(2) n
    N4 C9 H9A . . 109.6 n
    C8 C9 H9A . . 109.6 n
    N4 C9 H9B . . 109.6 n
    C8 C9 H9B . . 109.6 n
    H9A C9 H9B . . 108.1 n
    N5 C10 N6 . . 172.1(2) n
    N7 C11 N6 . . 172.9(2) n
    C13 N9 C12 . . 124.3(7) n
    N8 C12 N9 . . 172.3(9) n
    N10 C13 N9 . . 175.0(10)
                          n
    C12' N9' C13' . . 122(2) n
    N8 C12' N9' . . 170(2) n
    N10 C13' N9' . . 169(2) n
loop_
    _geom_hbond_atom_site_label_D
    _geom_hbond_atom_site_label_H
    _geom_hbond_atom_site_label_A
    _geom_hbond_site_symmetry_A
    _geom_hbond_distance_DH
    _geom_hbond_distance_HA
    _geom_hbond_distance_DA
    _geom_hbond_angle_DHA
    N2 H2C N10 1_455 0.92(2) 2.38(2) 3.255(2) 160(2)
    N2 H2D N10 3_775 0.80(2) 2.43(2) 3.193(2) 158(2)
    N3 H3D N10 1_455 0.90(2) 2.36(2) 3.154(2) 148(2)
    N4 H4D N7 4_586 0.90(3) 2.19(3) 3.094(3) 176(2)
