# Supplementary material for: Bis(dicyanamido-κN)[tris­(3-amino­propyl)amine-κ4 N]nickel(II)
Source: Acta Crystallogr Sect E Struct Rep Online. 2013 Jun 15;69(Pt 7):m385–6. doi: 10.1107/S1600536813015651 (PMC3772421; doi:10.1107/S1600536813015651)
Supplement: Supplementary file 2 [file e-69-0m385-Isup2.hkl]

# 
# h,k,l, Fc-squared, Fo-squared, sigma(Fo-squared) and status flag 
# 
data_I
_shelx_title ' I in P2(1)/c' 
_shelx_refln_list_code          4 
_shelx_F_calc_maximum      232.01 
_exptl_crystal_F_000       800.00 
_reflns_d_resolution_high  0.7632 
 
loop_ 
 _symmetry_equiv_pos_as_xyz 
 'x, y, z' 
 '-x, y+1/2, -z+1/2' 
 '-x, -y, -z' 
 'x, -y-1/2, z-1/2' 
 
_cell_length_a    10.1710 
_cell_length_b    11.3960 
_cell_length_c    15.5305 
_cell_angle_alpha  90.000 
_cell_angle_beta  105.660 
_cell_angle_gamma  90.000 
 
_shelx_F_squared_multiplier     1.000 
 
loop_ 
 _refln_index_h 
 _refln_index_k 
 _refln_index_l 
 _refln_F_squared_calc 
 _refln_F_squared_meas 
 _refln_F_squared_sigma 
 _refln_observed_status 
   1   0   0        2.49        0.00      2.14 o 
   2   0   0    19936.47    22108.51    487.43 o 
   3   0   0     9611.22    10765.64    237.30 o 
   4   0   0    10213.73    10618.13    235.70 o 
   5   0   0      982.89      766.95     23.52 o 
   6   0   0     3265.55     3385.66     58.20 o 
   7   0   0     1551.65     1625.30     45.96 o 
   8   0   0      789.41      833.76     30.46 o 
   9   0   0     1997.50     2047.48     61.20 o 
  10   0   0      184.29      212.46     14.25 o 
  11   0   0      413.20      386.42     29.93 o 
  12   0   0      439.54      521.10     33.67 o 
   1   1   0     5576.71     5173.33    143.15 o 
   2   1   0        2.48       14.41      2.33 o 
   3   1   0     1733.73     1873.49     26.20 o 
   4   1   0     1140.09     1126.86     21.83 o 
   5   1   0      441.92      467.88      8.94 o 
   6   1   0     2997.55     3157.56     39.20 o 
   7   1   0       12.92       17.68      4.26 o 
   8   1   0     2619.38     2698.39     41.69 o 
   9   1   0      377.37      380.31     13.19 o 
  10   1   0       59.79       71.43     13.90 o 
  11   1   0      336.01      328.79     15.13 o 
  12   1   0      188.05      179.02     29.66 o 
   0   2   0     1242.79     1453.03     22.38 o 
   1   2   0     1916.31     1901.57     21.68 o 
   2   2   0       39.76       48.44      2.54 o 
   3   2   0      537.84      276.85     12.83 o 
   4   2   0     1523.41     1533.81     19.97 o 
   5   2   0     2171.31     2176.50     32.01 o 
   6   2   0     3369.50     3416.19     60.46 o 
   7   2   0       12.32        9.25      3.98 o 
   8   2   0     2281.83     2297.76     36.71 o 
   9   2   0      203.79      213.16     13.76 o 
  10   2   0      268.88      302.85     17.17 o 
  11   2   0      218.03      212.94     15.48 o 
  12   2   0      468.98      474.60     32.07 o 
   1   3   0      337.78      411.26      5.64 o 
   2   3   0      124.35      122.38     29.40 o 
   3   3   0     1384.55     1285.54     22.68 o 
   4   3   0     1197.82     1256.15     17.22 o 
   5   3   0     2867.41     2910.58     41.23 o 
   6   3   0      543.49      523.83     12.20 o 
   7   3   0     2029.89     2037.68     41.57 o 
   8   3   0        8.38       12.54      8.12 o 
   9   3   0     1308.47     1342.53     33.07 o 
  10   3   0       19.51       21.57     14.43 o 
  11   3   0      527.97      541.07     22.64 o 
  12   3   0      218.77      211.66     17.19 o 
   0   4   0      189.19      136.79      5.32 o 
   1   4   0      178.39      179.31      4.14 o 
   2   4   0        0.70        1.43      1.82 o 
   3   4   0      526.51      553.61     10.28 o 
   4   4   0        4.30        7.52      2.62 o 
   5   4   0      226.43      221.03      6.59 o 
   6   4   0       59.26       60.81      6.27 o 
   7   4   0       13.75       22.18      7.56 o 
   8   4   0       21.42       29.72      8.45 o 
   9   4   0      570.08      569.19     21.35 o 
  10   4   0        3.80        2.30      9.05 o 
  11   4   0       96.04      100.59     13.03 o 
  12   4   0      137.44      136.34     15.68 o 
   1   5   0     9834.18    10064.57    110.17 o 
   2   5   0       10.48       10.00      2.77 o 
   3   5   0     6460.66     6513.13     65.86 o 
   4   5   0       22.38       27.23      2.91 o 
   5   5   0     5357.82     5116.91    121.86 o 
   6   5   0       10.87       11.73      7.15 o 
   7   5   0     1996.16     1939.55     40.42 o 
   8   5   0      371.95      392.65     16.79 o 
   9   5   0      595.43      563.04     50.77 o 
  10   5   0      131.47      122.13     12.85 o 
  11   5   0      436.13      471.53     22.09 o 
  12   5   0      254.14      285.51     28.33 o 
   0   6   0     3898.23     3641.97    305.71 o 
   1   6   0      117.35      111.49      6.49 o 
   2   6   0      324.03      314.50      6.24 o 
   3   6   0      157.19      168.42      6.43 o 
   4   6   0     2034.09     1992.11     25.94 o 
   5   6   0      107.25      107.07      9.43 o 
   6   6   0      603.93      581.71     13.40 o 
   7   6   0      996.24     1007.08     26.63 o 
   8   6   0      465.80      489.24     19.08 o 
   9   6   0      194.27      181.81     11.70 o 
  10   6   0      278.17      255.80     13.77 o 
  11   6   0        8.92        6.63     10.77 o 
   1   7   0      373.68      363.79      7.09 o 
   2   7   0      158.61      162.17      5.86 o 
   3   7   0     2803.80     2780.06     31.50 o 
   4   7   0      458.60      469.15     11.48 o 
   5   7   0     2197.57     2235.15     31.51 o 
   6   7   0      426.07      429.25     12.15 o 
   7   7   0      690.36      673.01     17.97 o 
   8   7   0       29.52       23.87      7.41 o 
   9   7   0      381.21      397.97     15.67 o 
  10   7   0      158.93      155.05     14.63 o 
  11   7   0      196.47      209.22     17.64 o 
   0   8   0     1774.65     1757.10     28.19 o 
   1   8   0       79.24       83.94      4.64 o 
   2   8   0     2775.79     2815.70     29.00 o 
   3   8   0       69.80       64.35      4.24 o 
   4   8   0     3061.60     3218.48     41.89 o 
   5   8   0      161.50      145.05      8.21 o 
   6   8   0      322.66      331.52     11.32 o 
   7   8   0      220.32      232.23     12.10 o 
   8   8   0      384.74      389.71     15.46 o 
   9   8   0      264.08      264.04     16.75 o 
  10   8   0      298.94      271.52     18.68 o 
   1   9   0       12.28       14.02      3.94 o 
   2   9   0       52.60       68.04      4.79 o 
   3   9   0       30.19       25.95      5.58 o 
   4   9   0        4.03       10.56      5.48 o 
   5   9   0       27.30       22.06      6.16 o 
   6   9   0      183.69      152.46      9.06 o 
   7   9   0       12.41       12.55      6.32 o 
   8   9   0       25.17       21.89     16.89 o 
   9   9   0       12.71       20.25     19.51 o 
  10   9   0       14.34        1.76     11.11 o 
   0  10   0     1056.54     1051.48     21.11 o 
   1  10   0      361.59      344.30      8.52 o 
   2  10   0     1854.90     1809.65     27.35 o 
   3  10   0       10.08        9.33      5.47 o 
   4  10   0      793.60      779.31     16.64 o 
   5  10   0       50.71       45.27      7.44 o 
   6  10   0      663.17      626.89     15.93 o 
   7  10   0      237.49      238.94     11.61 o 
   8  10   0      321.54      325.75     19.44 o 
   9  10   0      340.92      320.28     21.65 o 
   1  11   0     1221.03     1276.63     21.85 o 
   2  11   0      240.25      248.99     10.57 o 
   3  11   0      569.46      570.57     14.77 o 
   4  11   0      191.23      201.33     10.37 o 
   5  11   0      598.85      610.07     15.98 o 
   6  11   0        3.14        0.02      6.58 o 
   7  11   0      309.69      358.93     28.80 o 
   8  11   0       68.08       69.16     31.00 o 
   0  12   0      126.66      133.62     18.71 o 
   1  12   0       16.37       28.13      6.66 o 
   2  12   0      519.33      502.96     14.45 o 
   3  12   0        4.24        9.87      6.45 o 
   4  12   0      258.31      258.74     12.00 o 
   5  12   0        0.42        5.06      6.80 o 
   6  12   0       20.68       18.57      8.92 o 
   7  12   0       20.07       10.12      9.18 o 
   1  13   0      305.04      299.57     24.32 o 
   2  13   0       36.18       30.42      8.36 o 
   3  13   0      601.11      591.49     16.39 o 
   4  13   0       20.37       25.86      7.69 o 
   5  13   0      310.35      306.38     16.09 o 
   6  13   0        8.98       -3.01      8.80 o 
   0  14   0        9.31        9.09     14.43 o 
   1  14   0       38.67       51.98     11.48 o 
   2  14   0        2.54       15.70     10.73 o 
   3  14   0       26.86       27.28      9.44 o 
   4  14   0       15.67       13.93     11.55 o 
 -12   1   1      673.74      706.38     27.76 o 
 -11   1   1      366.80      386.27     26.74 o 
 -10   1   1      453.51      499.19     30.46 o 
  -9   1   1      787.43      819.96     18.43 o 
  -8   1   1      966.05     1008.63     20.30 o 
  -7   1   1     1409.99     1436.90     24.57 o 
  -6   1   1     1275.27     1272.58     21.49 o 
  -5   1   1     5619.68     5666.30     75.37 o 
  -4   1   1     1475.03     1394.28     21.04 o 
  -3   1   1      515.86      542.77      9.74 o 
  -2   1   1     2397.79     2569.05     33.92 o 
   0   1   1     2686.54     3002.14     26.89 o 
   1   1   1    15171.35    15836.54    199.33 o 
   2   1   1     1006.09     1011.46     13.01 o 
   3   1   1      797.88      818.63     26.46 o 
   4   1   1      168.73      159.50     10.69 o 
   5   1   1     9930.90    10168.12    228.75 o 
   6   1   1      405.45      452.73     11.26 o 
   7   1   1     7542.36     7570.38     87.98 o 
   8   1   1       14.80        9.37      5.79 o 
   9   1   1     1636.59     1663.28     29.79 o 
  10   1   1       31.91       28.89      9.59 o 
  11   1   1      526.21      551.25     18.70 o 
  12   1   1       52.31       67.54     13.21 o 
 -12   2   1       54.93       44.23     17.37 o 
 -11   2   1      165.02      148.65     16.30 o 
 -10   2   1      558.40      605.49     34.74 o 
  -9   2   1      274.74      289.90     15.75 o 
  -8   2   1      775.25      725.95     16.57 o 
  -7   2   1     1348.36     1436.22     24.61 o 
  -6   2   1     1350.45     1312.18     21.90 o 
  -5   2   1      129.37      138.34      5.95 o 
  -4   2   1     4573.11     4602.02     61.05 o 
  -3   2   1      785.33      780.60     12.51 o 
  -2   2   1      295.12      255.82     40.89 o 
  -1   2   1     1305.66     1424.82     15.03 o 
   0   2   1    11595.83    12064.46    114.85 o 
   1   2   1        2.07       -0.10      1.60 o 
   2   2   1     6189.16     6613.41     84.55 o 
   3   2   1       50.36       60.50      4.24 o 
   4   2   1     1488.19     1437.70     30.61 o 
   5   2   1      811.90      891.54     30.35 o 
   6   2   1      809.87      762.49     13.35 o 
   7   2   1      278.42      301.23      9.35 o 
   8   2   1      523.49      542.60     21.57 o 
   9   2   1       98.66       90.40     10.58 o 
  10   2   1      241.44      268.17     16.24 o 
  11   2   1       59.76       43.33     24.32 o 
  12   2   1      278.09      259.75     26.72 o 
 -12   3   1       56.95       56.20     12.28 o 
 -11   3   1       37.44       36.60     10.77 o 
 -10   3   1      767.75      790.46     25.31 o 
  -9   3   1        9.29       10.51      8.50 o 
  -8   3   1       80.33       66.15      9.45 o 
  -7   3   1      748.51      727.46     15.34 o 
  -6   3   1       40.36       44.35      4.55 o 
  -5   3   1      748.60      749.46     13.66 o 
  -4   3   1     1634.01     1716.41     24.97 o 
  -3   3   1     1217.66     1269.88     35.27 o 
  -2   3   1     3300.83     3517.74     35.23 o 
  -1   3   1     8635.51     8868.73     86.49 o 
   0   3   1     2321.73     2656.99     24.68 o 
   1   3   1     2113.23     2046.35     19.47 o 
   2   3   1     1335.21     1335.23     28.69 o 
   3   3   1      148.27      187.10      6.25 o 
   4   3   1        1.77        2.15      2.46 o 
   5   3   1        6.89       17.22      3.40 o 
   6   3   1      198.86      171.54      8.53 o 
   7   3   1     1340.30     1323.33     23.81 o 
   8   3   1      893.44      860.97     24.75 o 
   9   3   1       90.11       93.37     11.34 o 
  10   3   1      466.46      493.25     85.78 o 
  11   3   1      571.84      594.66     23.22 o 
  12   3   1       12.99        1.07     14.96 o 
 -12   4   1      430.79      460.55     28.59 o 
 -11   4   1      615.50      615.69     23.80 o 
 -10   4   1      607.46      594.72     22.30 o 
  -9   4   1     1403.82     1445.73     43.02 o 
  -8   4   1      776.29      773.33     23.62 o 
  -7   4   1     2408.18     2373.69     46.67 o 
  -6   4   1     1031.98     1091.53     18.70 o 
  -5   4   1     2863.61     2850.26     40.06 o 
  -4   4   1     3797.61     2424.85     62.53 o 
  -3   4   1      296.63      344.88      9.36 o 
  -2   4   1     2070.02     1899.16     57.82 o 
  -1   4   1      166.17      152.72      4.16 o 
   0   4   1    16962.62    17752.14    155.37 o 
   1   4   1       31.43       27.70      2.20 o 
   2   4   1    11012.61    11079.29    121.02 o 
   3   4   1      162.97      158.90      4.79 o 
   4   4   1     7407.16     7444.85     83.26 o 
   5   4   1        9.58        9.12      3.28 o 
   6   4   1     2893.33     2809.99     41.09 o 
   7   4   1       13.10       15.54      7.36 o 
   8   4   1      976.17      950.35     25.89 o 
   9   4   1       87.03       86.27     10.96 o 
  10   4   1      272.97      284.52     26.72 o 
  11   4   1       31.20       30.20     10.96 o 
  12   4   1      619.58      675.06     26.64 o 
 -12   5   1       37.70       29.50     12.08 o 
 -11   5   1      141.57      130.66     14.55 o 
 -10   5   1       24.69       18.73     10.69 o 
  -9   5   1        0.98       -1.34      8.31 o 
  -8   5   1      285.54      288.11     15.87 o 
  -7   5   1      242.64      218.13     14.96 o 
  -6   5   1      119.43      113.12     13.63 o 
  -4   5   1      434.74      478.42     21.52 o 
  -3   5   1     1277.34     1391.63     18.86 o 
  -2   5   1      330.49      346.70      5.96 o 
  -1   5   1       20.66       26.62      2.46 o 
   0   5   1     2531.50     2842.38     30.20 o 
   1   5   1     2868.08     2910.17     28.01 o 
   2   5   1        6.42        8.21      2.39 o 
   3   5   1      275.07      248.93      8.87 o 
   4   5   1      498.24      515.12      8.95 o 
   5   5   1      124.17      133.18      6.36 o 
   6   5   1        9.99        4.52      3.46 o 
   7   5   1       72.47       84.19      9.74 o 
   8   5   1        1.44       -2.02      7.58 o 
   9   5   1      106.15      107.54      9.73 o 
  10   5   1       17.09       12.83      7.71 o 
  11   5   1       60.84       76.90     12.66 o 
 -11   6   1      600.89      626.76     25.11 o 
 -10   6   1      153.90      147.41     13.97 o 
  -9   6   1      833.98      818.09     26.07 o 
  -8   6   1      402.45      380.00     18.44 o 
  -7   6   1      889.17      909.66     73.76 o 
  -6   6   1     1217.55     1186.37     28.71 o 
  -4   6   1     5071.34     5008.87     59.52 o 
  -3   6   1      102.03       94.81      3.86 o 
  -2   6   1     1225.67     1146.26     15.22 o 
  -1   6   1        1.78        1.46      2.34 o 
   0   6   1     5168.22     5370.93     61.72 o 
   1   6   1      481.88      477.83      8.15 o 
   2   6   1     6812.98     6782.89     62.14 o 
   3   6   1        0.23        0.88      2.21 o 
   4   6   1     5946.33     5853.71     67.47 o 
   5   6   1        3.22        1.35      2.57 o 
   6   6   1     1794.02     1806.50     26.96 o 
   7   6   1       14.12       16.19      6.32 o 
   8   6   1     1090.10     1114.33     24.02 o 
   9   6   1       15.57       16.30      7.25 o 
  10   6   1      689.64      729.85     39.82 o 
  11   6   1        6.55        9.90     10.94 o 
 -11   7   1       17.08        0.00     10.58 o 
 -10   7   1       17.76       10.86      8.12 o 
  -9   7   1      485.21      451.45     16.44 o 
  -8   7   1      428.85      399.11     15.13 o 
  -7   7   1      235.96      233.23     19.48 o 
  -6   7   1      247.46      218.01      9.45 o 
  -5   7   1     2591.70     2550.52     34.84 o 
  -4   7   1     1090.20     1053.91     17.95 o 
  -3   7   1     3686.13     3635.20     35.68 o 
  -2   7   1     1862.29     1817.23     19.82 o 
  -1   7   1     1053.26     1025.01     14.30 o 
   0   7   1     2191.31     2140.08     22.50 o 
   1   7   1     2303.77     2343.45     27.07 o 
   2   7   1      116.71      118.86      5.05 o 
   3   7   1      612.22      618.39     11.94 o 
   4   7   1       17.69       12.64      4.91 o 
   5   7   1     1439.55     1346.04     21.82 o 
   6   7   1        0.26       -4.32      4.80 o 
   7   7   1      660.71      679.93     20.13 o 
   8   7   1      575.04      565.45     24.94 o 
   9   7   1      770.14      762.61     20.70 o 
  10   7   1        6.42       -0.80      9.83 o 
  11   7   1      258.92      284.71     20.22 o 
 -10   8   1       67.21       63.40     10.25 o 
  -9   8   1        2.71        4.52      7.87 o 
  -8   8   1      113.90      110.76     12.19 o 
  -7   8   1        0.84       -3.63     11.11 o 
  -6   8   1      465.37      459.41     12.81 o 
  -5   8   1      502.89      478.63     12.73 o 
  -4   8   1        1.54        8.82      5.12 o 
  -3   8   1       15.17       10.62      4.19 o 
  -2   8   1      456.00      469.49     12.16 o 
  -1   8   1       11.20       13.89      3.44 o 
   0   8   1        2.97        2.61      3.24 o 
   1   8   1        3.36        9.25      3.28 o 
   2   8   1     1573.49     1541.56     20.28 o 
   3   8   1     1254.28     1218.25     21.45 o 
   4   8   1      454.92      453.00     11.93 o 
   5   8   1      101.61      109.73      9.80 o 
   6   8   1        1.86       -5.00      5.21 o 
   7   8   1      404.31      387.49     12.53 o 
   8   8   1        1.42        7.77      7.32 o 
   9   8   1       11.92        5.89     12.56 o 
  10   8   1       22.97       33.10     14.70 o 
 -10   9   1      332.43      328.45     20.95 o 
  -9   9   1      280.88      299.32     15.21 o 
  -8   9   1      149.42      153.07     11.55 o 
  -7   9   1      448.55      442.10     15.93 o 
  -6   9   1      848.32      804.60     17.55 o 
  -5   9   1      400.37      375.77     13.35 o 
  -4   9   1      102.35       96.13      7.33 o 
  -3   9   1      324.82      329.04      9.10 o 
  -2   9   1      676.57      667.55     11.00 o 
  -1   9   1      274.54      285.41      8.28 o 
   0   9   1      128.22      124.26      6.57 o 
   1   9   1      533.74      543.69      9.78 o 
   2   9   1       50.37       48.99      4.35 o 
   3   9   1     3413.64     3467.69     44.91 o 
   4   9   1      185.98      165.27      8.60 o 
   5   9   1      850.34      897.33     18.04 o 
   6   9   1        0.04       -2.36      5.67 o 
   7   9   1      833.18      835.90     18.75 o 
   8   9   1        0.18        5.14     10.01 o 
   9   9   1      697.82      708.50     26.21 o 
  10   9   1       62.42       84.30     13.79 o 
  -9  10   1        6.91       21.92     11.14 o 
  -8  10   1      239.20      223.65     13.36 o 
  -7  10   1        1.57        5.04      6.61 o 
  -6  10   1      236.18      252.34     11.47 o 
  -5  10   1        8.79        3.09      6.02 o 
  -4  10   1      153.52      141.03      8.93 o 
  -3  10   1        3.95        1.24      5.14 o 
  -2  10   1       49.24       49.00      5.38 o 
  -1  10   1       31.34       34.36      4.56 o 
   0  10   1      169.13      167.62      7.14 o 
   1  10   1       94.33       87.28      6.25 o 
   2  10   1      422.99      405.67     11.87 o 
   3  10   1      106.20      107.50      7.79 o 
   4  10   1       40.82       36.76      6.32 o 
   5  10   1      746.94      739.14     17.12 o 
   6  10   1       10.49       13.39      6.42 o 
   7  10   1       53.23       60.87      9.56 o 
   8  10   1        3.58        1.63     10.65 o 
   9  10   1        0.03       -4.98     10.39 o 
  -8  11   1      187.65      166.30     18.71 o 
  -7  11   1      167.92      175.47     10.88 o 
  -6  11   1      155.97      162.22     10.35 o 
  -5  11   1      946.31      939.75     20.04 o 
  -4  11   1      158.94      165.00      9.59 o 
  -3  11   1     1711.03     1701.00     27.45 o 
  -2  11   1     1059.38     1043.31     19.82 o 
  -1  11   1     2362.32     2289.25     28.89 o 
   0  11   1      255.05      266.53     10.08 o 
   1  11   1      523.98      533.47     13.52 o 
   2  11   1       89.63       83.20      7.46 o 
   3  11   1     1137.43     1140.19     21.07 o 
   4  11   1       60.73       51.45      7.07 o 
   5  11   1      407.33      425.36     14.05 o 
   6  11   1      161.38      148.10     12.22 o 
   7  11   1      505.28      515.22     20.16 o 
   8  11   1      125.94      130.64     20.84 o 
  -7  12   1      266.44      302.38     32.47 o 
  -6  12   1      480.70      489.51     15.56 o 
  -5  12   1      180.78      184.64     10.86 o 
  -4  12   1      635.12      701.60     17.39 o 
  -3  12   1      756.35      774.69     17.96 o 
  -2  12   1     1148.42     1145.12     21.58 o 
  -1  12   1      400.56      375.92     23.13 o 
   0  12   1     1024.64     1066.60     23.37 o 
   1  12   1        7.37       14.15      6.27 o 
   2  12   1      847.74      831.33     18.07 o 
   3  12   1       13.09       10.73      8.19 o 
   4  12   1      724.22      749.27     17.93 o 
   5  12   1        1.38        2.04      8.12 o 
   6  12   1      657.02      643.32     20.96 o 
   7  12   1      136.18      138.32     12.85 o 
  -6  13   1        0.07       -7.85      8.76 o 
  -5  13   1        3.19       -5.34      7.17 o 
  -4  13   1       11.50       22.02      7.44 o 
  -3  13   1      110.44      107.16     10.85 o 
  -2  13   1        0.25       -7.27      7.27 o 
  -1  13   1       43.57       36.56     10.77 o 
   0  13   1        1.44        7.44      9.12 o 
   1  13   1        0.42        0.06      8.88 o 
   2  13   1       17.14       22.14      7.05 o 
   3  13   1       78.13       70.51      8.47 o 
   4  13   1       37.81       37.12      9.26 o 
   5  13   1       31.83       44.62     12.41 o 
   6  13   1       81.09       84.97     11.24 o 
  -4  14   1       65.52       52.37     10.54 o 
  -3  14   1        3.89       -2.82      8.30 o 
  -2  14   1      487.79      514.59     36.34 o 
  -1  14   1       52.55       54.64     12.08 o 
   0  14   1      155.18      113.38     14.17 o 
   1  14   1        6.51        9.88      9.88 o 
   2  14   1      549.94      635.75     24.91 o 
   3  14   1       27.40       12.70     11.11 o 
   4  14   1      210.66      210.30     14.56 o 
 -13   0   2      188.94      210.04     26.19 o 
 -12   0   2      135.57      126.67     21.91 o 
 -11   0   2     1970.75     2111.12     70.55 o 
 -10   0   2      708.65      739.37     42.49 o 
  -9   0   2     2749.02     2846.02     54.82 o 
  -8   0   2     1635.83     1582.36     33.86 o 
  -7   0   2     5224.18     5356.37    125.06 o 
  -6   0   2     3051.28     3043.22     73.76 o 
  -5   0   2     7253.75     7563.69    169.96 o 
  -4   0   2     5169.69     5542.89    125.06 o 
  -3   0   2    53828.12    53446.09   1172.61 o 
  -2   0   2     6712.00     7028.32    115.18 o 
  -1   0   2     5871.29     6366.99     99.01 o 
   0   0   2    15146.55    15032.90    224.55 o 
   1   0   2     6799.32     6323.87     78.68 o 
   2   0   2     2725.35     2849.75     66.27 o 
   3   0   2      316.67      362.36     14.43 o 
   4   0   2     8249.35     6232.35    142.17 o 
   5   0   2       17.48       22.98      6.95 o 
   6   0   2     8896.64     9034.53    205.77 o 
   7   0   2      106.28      129.34     13.36 o 
   8   0   2     1762.60     1827.86     52.91 o 
   9   0   2        0.10        1.07      6.80 o 
  10   0   2      306.16      320.25     17.04 o 
  11   0   2        9.46        5.34     14.43 o 
  12   0   2      466.44      517.89     35.27 o 
 -13   1   2        0.63        5.44     11.90 o 
 -12   1   2      349.10      351.12     21.73 o 
 -11   1   2      193.44      185.26     12.77 o 
 -10   1   2      194.19      206.98     14.51 o 
  -9   1   2      517.36      523.40     14.69 o 
  -8   1   2     1310.57     1261.18     23.17 o 
  -7   1   2      500.09      493.05     12.49 o 
  -6   1   2      122.13      128.75      9.84 o 
  -5   1   2      289.90      317.95      8.81 o 
  -4   1   2      318.75      362.96     10.97 o 
  -3   1   2     2071.08     2068.86     79.25 o 
  -2   1   2     2105.90     2162.74     40.08 o 
  -1   1   2    13321.49    13615.18    210.68 o 
   0   1   2      452.01      512.93      5.81 o 
   1   1   2    10653.64    11186.09    106.46 o 
   2   1   2       99.22      124.08      4.78 o 
   3   1   2     3096.91     3291.21     76.43 o 
   4   1   2      222.97      239.97     13.36 o 
   5   1   2     4603.24     5011.99     82.95 o 
   6   1   2       13.48       19.59      5.47 o 
   7   1   2      367.15      388.00     11.60 o 
   8   1   2       57.67       56.28      6.86 o 
   9   1   2      162.29      169.48     12.19 o 
  10   1   2        6.19       10.00      8.83 o 
  11   1   2       10.54       20.60     10.01 o 
  12   1   2       93.45      101.59     14.55 o 
 -13   2   2       67.09       61.43     14.14 o 
 -12   2   2       27.66       17.09     23.52 o 
 -11   2   2     1110.50     1112.60     31.58 o 
 -10   2   2      460.34      507.49     29.13 o 
  -9   2   2      343.05      373.73     22.18 o 
  -8   2   2      448.92      427.00     12.58 o 
  -7   2   2      431.24      435.39     11.63 o 
  -6   2   2      622.54      611.90     12.63 o 
  -5   2   2     3496.26     3514.62     48.46 o 
  -4   2   2       14.05        6.59      2.94 o 
  -3   2   2      146.60      209.15      8.73 o 
  -2   2   2       25.01        7.36      4.78 o 
  -1   2   2      637.55      716.36      9.62 o 
   0   2   2     3598.96     3650.53     36.45 o 
   1   2   2       53.83       61.81      2.75 o 
   2   2   2     4921.04     5053.32     56.02 o 
   3   2   2      205.58      183.70      5.19 o 
   4   2   2      617.83      604.65     14.40 o 
   5   2   2     1599.91     1541.10    128.18 o 
   6   2   2     4188.44     4080.13     57.06 o 
   7   2   2     1467.98     1436.96     25.04 o 
   8   2   2     1349.84     1360.45     21.94 o 
   9   2   2      118.17      122.81     13.09 o 
  10   2   2      191.92      214.32     15.12 o 
  11   2   2       40.36       62.04     11.70 o 
  12   2   2      609.82      617.57     63.87 o 
 -12   3   2      467.35      458.46     22.37 o 
 -11   3   2      149.09      166.29     22.98 o 
 -10   3   2      410.14      461.89     20.02 o 
  -9   3   2       32.19       36.78      9.36 o 
  -8   3   2      385.57      393.13     16.89 o 
  -7   3   2        9.59       11.52      4.39 o 
  -6   3   2     1724.84     1758.60     27.12 o 
  -5   3   2     3517.76     3606.80     49.41 o 
  -4   3   2      331.80      285.67     22.71 o 
  -3   3   2     7452.59     7563.87    120.55 o 
  -2   3   2     2973.54     2917.85     33.54 o 
  -1   3   2      333.35      337.04      6.24 o 
   0   3   2    22494.54    23544.60    223.54 o 
   1   3   2     6548.13     6817.95     73.86 o 
   3   3   2      857.42      819.20     12.24 o 
   4   3   2      199.61      185.62      6.27 o 
   5   3   2     1051.49     1040.06     33.14 o 
   6   3   2      563.48      631.59     13.97 o 
   7   3   2     2201.88     2154.36     29.92 o 
   8   3   2        1.66        1.17      5.85 o 
   9   3   2      954.49      996.61     27.96 o 
  10   3   2       28.84       20.93      9.43 o 
  11   3   2      713.07      774.39     34.74 o 
  12   3   2        8.17        3.74     10.96 o 
 -12   4   2        9.96       -3.99     14.96 o 
 -11   4   2       14.55       25.43     10.94 o 
 -10   4   2      160.69      145.92     13.59 o 
  -9   4   2      152.56      137.68     12.66 o 
  -8   4   2      141.43      121.38     11.34 o 
  -7   4   2        9.63       10.96     10.15 o 
  -6   4   2      549.31      553.99     22.18 o 
  -5   4   2      239.88      218.56     11.52 o 
  -4   4   2       94.78       80.04      5.85 o 
  -3   4   2      191.67      201.27      7.60 o 
  -2   4   2        3.41       -1.08      1.99 o 
  -1   4   2      380.26      419.51      7.64 o 
   0   4   2     9243.38     9039.62    185.75 o 
   1   4   2      124.99      133.43      6.17 o 
   2   4   2      528.02      600.27      8.90 o 
   3   4   2       67.41       65.67      3.50 o 
   4   4   2       78.16       82.48      4.42 o 
   5   4   2      244.47      243.67      7.33 o 
   6   4   2      419.88      449.49      9.40 o 
   7   4   2       80.51       72.50      9.54 o 
   8   4   2       25.29       26.96      6.86 o 
   9   4   2       24.90       28.77      7.29 o 
  10   4   2        3.68       20.22      8.01 o 
  11   4   2       52.51       57.74     28.59 o 
 -12   5   2      730.90      774.36     33.40 o 
 -11   5   2       27.55       23.29     10.69 o 
 -10   5   2     1401.34     1434.63     36.85 o 
  -9   5   2      473.87      425.65     18.88 o 
  -8   5   2     1908.32     1824.46     42.76 o 
  -7   5   2      264.79      277.47     14.72 o 
  -6   5   2     4688.76     4877.91     84.84 o 
  -5   5   2     3200.36     1667.52     48.64 o 
  -4   5   2     3592.65     3575.81     51.22 o 
  -3   5   2     1797.58     1778.04     20.36 o 
  -2   5   2     4124.20     4220.85     49.46 o 
  -1   5   2     2876.91     3099.53     32.91 o 
   0   5   2     1972.31     2018.35     28.41 o 
   1   5   2     6273.80     6663.10     65.71 o 
   2   5   2     1798.31     1800.30     19.21 o 
   3   5   2     3510.22     3397.97     33.56 o 
   4   5   2      193.24      189.89     10.57 o 
   6   5   2       41.98       43.47      6.22 o 
   7   5   2     1934.79     1950.60     33.18 o 
   8   5   2       93.83       88.69     16.37 o 
   9   5   2      779.95      845.76     31.43 o 
  10   5   2       63.42       51.66     11.48 o 
  11   5   2     1276.13     1333.67     36.63 o 
 -12   6   2        0.31      -10.56     10.56 o 
 -11   6   2      276.04      274.56     18.70 o 
 -10   6   2      220.96      197.31     15.48 o 
  -9   6   2      395.60      364.48     25.92 o 
  -8   6   2      100.98      100.20     11.14 o 
  -7   6   2     1138.97     1152.86     36.61 o 
  -6   6   2       10.11       17.90      7.53 o 
  -5   6   2        3.40       -2.92      2.92 o 
  -4   6   2     2073.95     2067.53     33.12 o 
  -3   6   2        5.44        1.02      2.39 o 
  -2   6   2       43.90       37.87      3.01 o 
  -1   6   2       60.76       53.37      3.64 o 
   0   6   2     1951.47     2027.02     20.93 o 
   1   6   2       16.51       19.63      3.31 o 
   2   6   2     1995.00     2062.12     25.65 o 
   3   6   2        1.95        2.13      2.67 o 
   4   6   2     1219.78     1149.74     37.06 o 
   5   6   2      806.12      812.87     28.98 o 
   6   6   2      313.91      331.55     10.79 o 
   7   6   2       72.90       70.97      7.87 o 
   8   6   2        5.27        7.20      6.65 o 
   9   6   2       41.97       47.26     10.56 o 
  10   6   2       65.60       64.34     19.24 o 
  11   6   2       20.90       -0.31     10.39 o 
 -11   7   2        0.33      -13.36     13.36 o 
 -10   7   2      388.07      385.35     20.03 o 
  -9   7   2        3.81       -5.79      9.21 o 
  -8   7   2       57.72       71.28     10.77 o 
  -7   7   2       24.87       34.49      9.25 o 
  -6   7   2     1201.23     1137.16     28.89 o 
  -5   7   2      612.07      604.39     16.14 o 
  -4   7   2      342.20      348.83     10.41 o 
  -3   7   2      151.38      138.54      5.00 o 
  -2   7   2      480.66      471.57      8.22 o 
  -1   7   2     2095.31     2183.11     25.25 o 
   0   7   2      642.24      630.78     10.77 o 
   1   7   2      582.45      533.69      8.64 o 
   2   7   2     3766.72     3846.16     40.41 o 
   3   7   2     3971.00     3948.74     55.49 o 
   4   7   2       12.24        5.49      4.80 o 
   5   7   2      102.08       92.99      7.10 o 
   6   7   2       92.87       98.05      7.21 o 
   7   7   2      719.03      693.87     20.17 o 
   8   7   2       76.82       77.94     13.63 o 
   9   7   2      596.15      595.86     27.52 o 
  10   7   2        3.39        3.76     21.11 o 
 -11   8   2      195.78      209.45     14.56 o 
 -10   8   2       94.41       93.06     11.19 o 
  -9   8   2       80.93       94.18     10.24 o 
  -8   8   2      215.62      187.04     11.79 o 
  -7   8   2      769.85      811.21     22.32 o 
  -6   8   2      452.15      455.26     12.92 o 
  -5   8   2     1082.84     1145.32     20.41 o 
  -4   8   2     2090.03     2072.16     26.03 o 
  -3   8   2     1119.08     1098.16     16.17 o 
  -2   8   2      493.50      455.94      9.76 o 
  -1   8   2     2234.74     2275.21     24.42 o 
   0   8   2      742.05      713.38     13.98 o 
   1   8   2     1413.64     1419.18     19.10 o 
   2   8   2     2144.18     2182.14     23.51 o 
   3   8   2      126.91      149.48      7.20 o 
   4   8   2      534.68      518.14     12.65 o 
   5   8   2      271.43      273.77     10.09 o 
   6   8   2      502.52      525.38     18.28 o 
   7   8   2        0.36        0.28      6.86 o 
   8   8   2     1118.49     1181.94     32.44 o 
   9   8   2        5.68       -4.47      9.43 o 
  10   8   2      619.17      676.67     27.00 o 
 -10   9   2       25.05       30.15     12.90 o 
  -9   9   2       21.32       27.32      8.69 o 
  -8   9   2        4.08        1.62      7.20 o 
  -7   9   2      230.89      213.74     12.22 o 
  -6   9   2        1.66       -5.53      5.53 o 
  -5   9   2      186.46      186.98      9.25 o 
  -4   9   2       97.27       97.48      6.24 o 
  -3   9   2        1.32        2.41      6.71 o 
  -2   9   2       17.40       12.43      3.86 o 
  -1   9   2      491.88      488.78     12.19 o 
   0   9   2       39.14       38.76      4.27 o 
   1   9   2      445.72      447.28     10.48 o 
   2   9   2      332.04      313.31      9.01 o 
   3   9   2       45.78       49.67      6.14 o 
   4   9   2       45.49       51.09      6.16 o 
   5   9   2      250.54      245.20     10.36 o 
   6   9   2       66.07       68.03     12.23 o 
   7   9   2       36.17       22.63      8.42 o 
   8   9   2       23.04       11.18     10.15 o 
   9   9   2       45.83       45.97     11.64 o 
  -9  10   2      823.48      815.81     23.62 o 
  -8  10   2      237.13      253.90     14.37 o 
  -7  10   2      698.25      676.37     19.98 o 
  -6  10   2      329.97      373.91     20.50 o 
  -5  10   2      845.36      843.50     18.01 o 
  -4  10   2       72.71       89.14      7.71 o 
  -3  10   2      589.43      571.34     12.29 o 
  -2  10   2     1360.75     1312.57     19.26 o 
  -1  10   2      329.19      316.19      8.44 o 
   0  10   2      672.66      702.77     13.34 o 
   1  10   2       44.04       34.12      5.16 o 
   2  10   2     1542.04     1486.76     24.07 o 
   3  10   2      428.83      412.35     24.99 o 
   4  10   2     1610.65     1589.69     25.95 o 
   5  10   2       82.56       89.19     13.35 o 
   6  10   2      859.71      917.61     23.18 o 
   7  10   2        1.39       -4.04      7.60 o 
   8  10   2      723.19      713.48     27.26 o 
   9  10   2       15.05       24.19     11.90 o 
  -8  11   2      318.38      303.14     16.11 o 
  -7  11   2      331.75      369.08     25.52 o 
  -6  11   2      281.90      282.74     16.51 o 
  -5  11   2       85.44       80.79      8.34 o 
  -4  11   2      529.71      564.98     15.25 o 
  -3  11   2      383.05      391.68     15.91 o 
  -2  11   2     1213.32     1217.11     21.71 o 
  -1  11   2      783.15      784.25     16.66 o 
   0  11   2      208.45      202.40      8.54 o 
   1  11   2      379.69      399.68     12.87 o 
   2  11   2      195.88      200.03      9.71 o 
   3  11   2      394.85      378.59     14.97 o 
   4  11   2      542.48      540.76     14.84 o 
   5  11   2      222.61      213.97     13.03 o 
   6  11   2        0.33       -4.23      7.87 o 
   7  11   2      210.90      223.62     26.28 o 
   8  11   2        6.64        4.39      9.13 o 
  -7  12   2      139.75      114.81     10.24 o 
  -6  12   2        7.50        8.88      6.87 o 
  -5  12   2      174.52      202.33     16.05 o 
  -4  12   2      129.32      139.18      9.57 o 
  -3  12   2      167.40      167.81     11.42 o 
  -2  12   2      143.02      146.87     11.28 o 
  -1  12   2      173.53      183.44      9.75 o 
   0  12   2       47.46       33.33      6.53 o 
   1  12   2       59.53       61.58      7.40 o 
   2  12   2      254.89      256.63     11.27 o 
   3  12   2       56.80       69.02      8.09 o 
   4  12   2      328.16      308.16     15.19 o 
   5  12   2      195.74      210.73     13.68 o 
   6  12   2       58.13       54.55     10.26 o 
   7  12   2      117.43      135.52     13.24 o 
  -6  13   2      218.81      232.01     12.87 o 
  -5  13   2      120.69      119.07     10.21 o 
  -4  13   2      179.62      192.02     13.28 o 
  -3  13   2      196.11      200.85     13.12 o 
  -2  13   2      235.67      214.16     13.25 o 
  -1  13   2      371.64      347.37     15.50 o 
   0  13   2       65.37       86.18     12.08 o 
   1  13   2      277.86      280.50     13.77 o 
   2  13   2       71.26       59.40      7.81 o 
   3  13   2      698.91      720.65     21.35 o 
   4  13   2      102.79      104.17     11.41 o 
   5  13   2      229.99      251.72     17.00 o 
  -4  14   2       20.10       16.65      9.54 o 
  -3  14   2       34.25       28.29      9.44 o 
  -2  14   2       42.22       41.30      9.58 o 
  -1  14   2      112.81      114.94     16.57 o 
   0  14   2       18.57       27.63     10.77 o 
   1  14   2       45.06       59.63     19.78 o 
   2  14   2       10.67       25.65     16.57 o 
   3  14   2        0.13       -6.89      8.42 o 
 -13   1   3       35.94       26.48     12.62 o 
 -12   1   3     1176.68     1274.40     37.98 o 
 -11   1   3       27.39       29.11      8.49 o 
 -10   1   3     3554.88     3550.87     55.74 o 
  -9   1   3       83.78       90.76      7.73 o 
  -8   1   3     2507.51     2423.84     38.79 o 
  -7   1   3      132.45      136.25      8.56 o 
  -6   1   3     3928.33     3699.18     51.67 o 
  -5   1   3     1319.93     1310.46     20.95 o 
  -4   1   3    11707.30    12097.00    189.14 o 
  -3   1   3     2262.04     2340.90     39.28 o 
  -2   1   3    11456.97    11846.78    150.27 o 
  -1   1   3     7288.94     7405.93    115.45 o 
   0   1   3     3373.83     3903.51     34.96 o 
   1   1   3     6004.05     6373.30     61.35 o 
   2   1   3     8235.67     8847.07     94.92 o 
   3   1   3       68.62       53.55      7.14 o 
   4   1   3     2611.51     2627.96     36.99 o 
   5   1   3     1789.02     1874.10     35.52 o 
   6   1   3     2014.84     2067.43     39.66 o 
   7   1   3     1117.84     1098.27     25.67 o 
   8   1   3        2.53        7.08      5.54 o 
   9   1   3      154.12      150.66      9.65 o 
  10   1   3        2.97       -1.05      6.89 o 
  11   1   3      545.32      589.59     18.91 o 
  12   1   3       13.01       14.88     11.32 o 
 -13   2   3      126.73      131.68     16.62 o 
 -12   2   3       13.69       13.51     11.14 o 
 -11   2   3      920.99      897.27     27.84 o 
 -10   2   3       10.87        2.53      9.09 o 
  -9   2   3      118.70      100.99     10.94 o 
  -8   2   3       27.28       26.74      5.92 o 
  -7   2   3      672.17      640.31     14.12 o 
  -6   2   3        9.03       18.20      3.88 o 
  -5   2   3      123.79      117.85      5.69 o 
  -4   2   3     3132.37     3475.40     47.23 o 
  -3   2   3     1048.56     1006.90     18.48 o 
  -2   2   3      141.27      133.18     10.43 o 
  -1   2   3     4552.70     5012.41     55.66 o 
   0   2   3      893.11      884.73     11.66 o 
   1   2   3     3059.34     3075.58     31.32 o 
   2   2   3    10099.03    10649.93    102.25 o 
   3   2   3      676.29      783.88     11.77 o 
   4   2   3     3014.75     3034.39     36.65 o 
   5   2   3     1216.49     1208.66     17.80 o 
   6   2   3     1693.29     1677.55     27.43 o 
   7   2   3     1729.91     1823.43     33.35 o 
   8   2   3      689.05      715.78     24.66 o 
   9   2   3      109.03      106.83      9.34 o 
  10   2   3      338.03      376.21     15.12 o 
  11   2   3      135.95      121.84     13.79 o 
  12   2   3      227.46      233.97     17.55 o 
 -12   3   3      209.40      209.18     16.89 o 
 -11   3   3        0.63       -0.41     17.10 o 
 -10   3   3      593.16      556.95     21.83 o 
  -9   3   3       40.70       30.20      9.07 o 
  -8   3   3        9.85       19.99      8.45 o 
  -7   3   3      105.04      100.11     10.87 o 
  -6   3   3     1654.78     1724.98     26.80 o 
  -5   3   3       61.45       75.65      5.36 o 
  -4   3   3      630.92      607.35     16.25 o 
  -3   3   3      292.64      318.30     10.96 o 
  -2   3   3       56.83       59.23      4.05 o 
  -1   3   3     6669.02     7009.35     77.10 o 
   0   3   3       55.01       47.15      2.62 o 
   1   3   3     2203.42     2307.19     31.63 o 
   2   3   3     1442.81     1362.68     45.11 o 
   3   3   3     1408.50     1298.45     15.70 o 
   4   3   3      732.01      775.93     12.98 o 
   5   3   3     2505.80     2527.94     28.88 o 
   6   3   3       93.72      108.91      6.11 o 
   7   3   3     2113.52     2127.84     29.42 o 
   8   3   3      215.54      220.16      8.36 o 
   9   3   3      117.77      108.86      8.21 o 
  10   3   3      150.43      146.03     13.98 o 
  11   3   3      275.53      318.76     31.00 o 
 -12   4   3       31.15       36.37     11.86 o 
 -11   4   3     1136.35     1150.91     33.20 o 
 -10   4   3       51.49       57.98     11.14 o 
  -9   4   3      324.18      346.78     16.58 o 
  -8   4   3       28.41       28.93      8.67 o 
  -7   4   3     2211.90     2194.12     44.21 o 
  -6   4   3      363.85      395.11     15.12 o 
  -5   4   3     3440.92     3569.67     63.30 o 
  -4   4   3     1083.17     1088.63     24.37 o 
  -3   4   3     4382.22     4273.77     49.91 o 
  -2   4   3      160.44      160.50      5.02 o 
  -1   4   3    11528.99    11931.37    185.37 o 
   0   4   3       33.12       26.44      2.47 o 
   1   4   3    12671.56    13316.45    130.03 o 
   2   4   3     5013.04     5009.28     51.11 o 
   3   4   3      994.13     1000.12     18.23 o 
   4   4   3      590.11      521.39     10.51 o 
   5   4   3     2032.39     2005.68     24.18 o 
   6   4   3     2446.24     2413.28     31.87 o 
   7   4   3      675.28      679.55     16.48 o 
   8   4   3     1111.74     1127.33     23.61 o 
   9   4   3      204.44      211.73     11.81 o 
  10   4   3      983.88      972.07     29.65 o 
  11   4   3        7.98        5.66     10.39 o 
 -12   5   3        0.16      -11.59     12.03 o 
 -11   5   3        0.01       -8.32      9.35 o 
 -10   5   3       40.15       37.72     10.77 o 
  -9   5   3        2.09        7.75      8.69 o 
  -8   5   3      143.41      115.04     11.70 o 
  -7   5   3       35.22       30.84      8.67 o 
  -6   5   3      441.20      434.17     16.63 o 
  -5   5   3       12.48       15.88      6.61 o 
  -4   5   3      119.57      109.79     19.47 o 
  -3   5   3      555.53      574.96      8.92 o 
  -2   5   3     3273.71     3476.84     36.80 o 
  -1   5   3     3597.83     4079.02     35.43 o 
   0   5   3     1490.82     1712.23     19.20 o 
   1   5   3       67.74       54.83      2.84 o 
   2   5   3      338.42      324.73      7.87 o 
   3   5   3      240.11      246.67      7.55 o 
   4   5   3      144.25       45.43      5.34 o 
   5   5   3      215.01      232.40     11.41 o 
   6   5   3       59.68       72.39      4.74 o 
   7   5   3       47.72       44.14      5.97 o 
   8   5   3       36.10       36.11     11.52 o 
   9   5   3      105.65       96.64     12.09 o 
  10   5   3        4.84        4.98      9.43 o 
  11   5   3        1.66        1.14     10.77 o 
 -12   6   3       85.13       88.25     14.30 o 
 -11   6   3      306.59      300.24     53.98 o 
 -10   6   3        1.95       -9.43      9.43 o 
  -9   6   3      540.55      515.19     20.59 o 
  -8   6   3      337.28      325.30     20.84 o 
  -7   6   3     2818.08     2678.56     53.28 o 
  -6   6   3     1535.66     1501.04     34.39 o 
  -4   6   3      646.37      574.74     14.48 o 
  -3   6   3     6086.44     5908.37     60.70 o 
  -2   6   3        4.48        4.46      2.55 o 
  -1   6   3     3615.06     3406.11     36.22 o 
   0   6   3     1087.03     1084.77     20.86 o 
   1   6   3     3783.82     3648.66     34.86 o 
   2   6   3      447.39      452.20      7.99 o 
   3   6   3      147.58      138.03      5.05 o 
   4   6   3      670.92      656.58     11.41 o 
   5   6   3      256.44      247.38      8.65 o 
   6   6   3     1578.55     1564.47     24.43 o 
   7   6   3      184.70      195.96     10.51 o 
   8   6   3      782.38      800.14     58.52 o 
   9   6   3      437.54      421.32     20.57 o 
  10   6   3      721.29      687.29     25.84 o 
  11   6   3       66.57       84.05     17.64 o 
 -11   7   3       64.76       63.17     13.00 o 
 -10   7   3      379.45      360.31     20.59 o 
  -9   7   3      105.50       98.75     12.85 o 
  -8   7   3     1506.16     1443.27     36.09 o 
  -7   7   3       62.81       62.98     21.11 o 
  -6   7   3     2005.24     2089.13     50.77 o 
  -5   7   3      753.84      697.62     17.27 o 
  -4   7   3     1377.46     1378.86     21.37 o 
  -3   7   3     1333.84     1317.68     15.81 o 
  -2   7   3     1981.64     1920.41     20.97 o 
  -1   7   3      275.33      278.05      7.24 o 
   0   7   3      899.58      853.36     11.47 o 
   1   7   3     2499.13     2500.87     27.72 o 
   2   7   3      448.48      414.93      9.81 o 
   3   7   3     1053.24     1046.89     16.83 o 
   4   7   3      192.53      188.95      6.90 o 
   5   7   3     1318.27     1313.09     21.68 o 
   6   7   3      153.54      148.67     11.19 o 
   7   7   3      274.24      250.05     12.85 o 
   8   7   3        1.81       11.26      8.88 o 
   9   7   3      694.66      775.82     27.38 o 
  10   7   3       71.54       74.94     12.78 o 
 -11   8   3       12.68       14.42      9.22 o 
 -10   8   3       12.65        8.26     10.94 o 
  -9   8   3      532.87      515.08     22.29 o 
  -8   8   3        0.10       -8.83      8.83 o 
  -7   8   3      462.33      470.11     19.44 o 
  -6   8   3      132.32      119.45     12.24 o 
  -5   8   3      880.18      892.16     17.66 o 
  -4   8   3      558.33      526.28     11.17 o 
  -3   8   3        6.04        2.25      3.99 o 
  -2   8   3       65.69       66.98      4.95 o 
  -1   8   3      215.00      216.93      6.49 o 
   0   8   3        6.12        1.39      2.48 o 
   1   8   3      349.74      375.02      8.18 o 
   2   8   3      204.02      225.39     10.95 o 
   3   8   3      402.42      400.01      9.51 o 
   4   8   3       39.31       33.00      5.70 o 
   5   8   3        0.59        1.96      5.10 o 
   6   8   3       11.31       18.21      6.99 o 
   7   8   3       62.70       60.85      8.78 o 
   8   8   3      125.05      113.07     13.61 o 
   9   8   3      112.42      107.74     13.59 o 
  10   8   3       57.45       58.38     13.03 o 
 -10   9   3      512.05      542.39     19.53 o 
  -9   9   3       10.77       10.45      8.45 o 
  -8   9   3      758.19      742.33     20.82 o 
  -7   9   3        1.17       -6.51      6.51 o 
  -6   9   3      884.06      841.01     18.82 o 
  -5   9   3        7.16        2.72      5.52 o 
  -4   9   3       41.16       49.14      5.35 o 
  -3   9   3      696.04      732.98     13.47 o 
  -2   9   3      200.18      198.83      6.82 o 
  -1   9   3     2078.33     1990.95     22.66 o 
   0   9   3      775.19      802.61     16.29 o 
   1   9   3     1751.11     1761.15     23.15 o 
   2   9   3     1978.65     1960.10     25.15 o 
   3   9   3     2399.35     2342.73     32.81 o 
   4   9   3     1615.73     1544.67     24.71 o 
   5   9   3       16.41        8.10      7.29 o 
   6   9   3      641.21      651.21     19.28 o 
   7   9   3      623.32      615.45     19.13 o 
   8   9   3      109.10      113.00     13.59 o 
   9   9   3      416.71      406.52     21.15 o 
  -9  10   3      160.09      182.98     13.33 o 
  -8  10   3       92.63       98.49     11.19 o 
  -7  10   3      228.27      212.42     13.12 o 
  -6  10   3      211.99      191.57     10.45 o 
  -5  10   3      161.96      160.50     10.26 o 
  -4  10   3      110.48      106.51      6.75 o 
  -3  10   3        2.09        1.29      4.50 o 
  -2  10   3        3.09        3.97      4.52 o 
  -1  10   3       44.28       45.55      4.67 o 
   0  10   3       11.10        5.28      4.55 o 
   1  10   3       89.44       80.00      6.19 o 
   2  10   3        0.71       -0.30      4.93 o 
   3  10   3      325.98      323.52     11.31 o 
   4  10   3      175.87      176.91     11.31 o 
   5  10   3      455.23      471.42     16.76 o 
   6  10   3        2.42       -1.01      7.29 o 
   7  10   3       11.17        2.67      8.02 o 
   8  10   3       44.05       53.25     10.17 o 
  -9  11   3        6.10       -1.60     16.03 o 
  -8  11   3      469.72      511.67     19.38 o 
  -7  11   3       28.49       20.26      8.71 o 
  -6  11   3      503.62      538.44     15.64 o 
  -5  11   3      185.71      193.85     10.74 o 
  -4  11   3     1283.57     1226.00     25.84 o 
  -3  11   3      132.41      117.61      7.29 o 
  -2  11   3     2108.53     2053.27     30.99 o 
  -1  11   3      381.52      373.17     19.59 o 
   0  11   3      506.35      515.49     12.05 o 
   1  11   3        8.26        0.82      4.93 o 
   2  11   3      269.89      261.57     11.07 o 
   3  11   3      782.42      760.96     17.03 o 
   4  11   3       65.70       71.50      9.36 o 
   5  11   3      344.32      374.98     15.73 o 
   6  11   3       45.00       29.08      8.80 o 
   7  11   3      412.06      424.41     18.01 o 
  -7  12   3      296.72      306.12     16.06 o 
  -6  12   3        0.51        4.67      7.01 o 
  -5  12   3      757.65      770.55     18.71 o 
  -4  12   3      120.19      133.11      9.60 o 
  -3  12   3     1101.12     1135.58     26.30 o 
  -2  12   3      314.70      308.66     12.81 o 
  -1  12   3      776.82      806.74     17.92 o 
   0  12   3      233.82      244.81     10.87 o 
   1  12   3      354.43      361.60     17.05 o 
   2  12   3      238.98      232.86     12.50 o 
   3  12   3      340.39      315.25     18.88 o 
   4  12   3      566.85      583.73     19.13 o 
   5  12   3      134.04      155.88     12.72 o 
   6  12   3      376.91      413.27     17.83 o 
  -6  13   3       19.91       17.36      7.97 o 
  -5  13   3       17.10       16.80     11.91 o 
  -4  13   3       20.37       23.74      9.19 o 
  -3  13   3        5.20       -6.71      7.48 o 
  -2  13   3       33.60       57.13      9.46 o 
  -1  13   3        1.83        0.33      7.50 o 
   0  13   3        1.00        9.34      7.50 o 
   1  13   3       29.23       25.42      8.13 o 
   2  13   3        6.12        0.64      7.70 o 
   3  13   3        4.25       -0.81     11.52 o 
   4  13   3      323.77      374.75     17.46 o 
   5  13   3        7.12       18.44      9.42 o 
  -4  14   3       50.39       52.90     10.76 o 
  -3  14   3      258.37      243.52     15.45 o 
  -2  14   3      170.65      180.74     13.65 o 
  -1  14   3      601.52      578.64     31.27 o 
   0  14   3       79.39       63.07     18.17 o 
   1  14   3       69.79       81.77     19.24 o 
   2  14   3      144.36      176.73     16.06 o 
   3  14   3      301.52      318.19     20.20 o 
 -13   0   4      272.16      281.13     30.46 o 
 -12   0   4      541.71      574.01     35.81 o 
 -11   0   4     2256.31     2220.15     72.69 o 
 -10   0   4      368.52      375.24     17.46 o 
  -9   0   4      987.18     1021.01     26.69 o 
  -8   0   4        2.85       11.81      7.06 o 
  -7   0   4     5441.48     5151.57    390.16 o 
  -5   0   4    19410.81    20500.81    319.15 o 
  -4   0   4      777.10      755.44     31.80 o 
  -3   0   4    42278.01    42997.50    848.99 o 
  -2   0   4     2121.66     2146.14     36.66 o 
  -1   0   4      435.50      376.34      7.80 o 
   0   0   4     1260.64     1557.52     25.70 o 
   1   0   4    28031.21    28368.98    349.05 o 
   2   0   4     7752.90     8115.66    123.09 o 
   3   0   4     2219.10     2195.81     37.49 o 
   4   0   4     1350.16     1274.38     24.70 o 
   5   0   4     4713.60     4769.11     77.89 o 
   6   0   4     2705.47     2660.01     69.48 o 
   7   0   4      870.13      950.27     33.67 o 
   8   0   4      150.91      182.79     16.57 o 
   9   0   4       30.71       30.10     14.96 o 
  10   0   4      633.00      681.51     18.70 o 
  11   0   4       39.13       34.21     14.43 o 
 -13   1   4        0.37      -12.46     12.56 o 
 -12   1   4        2.00        2.89     10.77 o 
 -11   1   4      355.91      380.44     21.73 o 
 -10   1   4      184.61      198.11     12.10 o 
  -9   1   4      481.13      466.66     12.44 o 
  -8   1   4      378.96      364.60     12.13 o 
  -7   1   4      135.94      163.63      9.47 o 
  -6   1   4      630.89      680.95     14.03 o 
  -5   1   4       53.30       60.39      5.52 o 
  -4   1   4     5344.00     5764.03     76.20 o 
  -3   1   4      399.80      463.70     22.71 o 
  -2   1   4      220.28      186.60      6.35 o 
  -1   1   4       66.64       78.94      3.30 o 
   0   1   4     1953.28     1892.78     18.05 o 
   1   1   4     7894.37     8591.43     82.56 o 
   2   1   4     1601.79     1586.03     22.07 o 
   3   1   4     6097.99     6521.57     64.57 o 
   4   1   4      184.72      145.04      5.54 o 
   5   1   4     1546.10     1606.69     25.79 o 
   6   1   4      900.37      874.31     19.76 o 
   7   1   4        1.19        5.41      5.32 o 
   8   1   4       10.89       11.82      5.26 o 
   9   1   4       48.31       50.35      6.53 o 
  10   1   4        1.05       -1.63      6.02 o 
  11   1   4       36.69       43.18     15.23 o 
 -13   2   4      173.36      169.96     17.57 o 
 -12   2   4      145.10      142.48     16.06 o 
 -11   2   4     1309.43     1350.61     41.58 o 
 -10   2   4      153.93      137.60     17.10 o 
  -9   2   4        7.34       12.38      8.07 o 
  -8   2   4      578.05      554.96     15.29 o 
  -7   2   4       53.06       45.34      5.41 o 
  -6   2   4      621.26      621.91     13.12 o 
  -5   2   4     1788.08     1715.91     26.25 o 
  -4   2   4      381.44      429.05     19.24 o 
  -3   2   4     6495.69     6650.17    105.77 o 
  -2   2   4     4179.21     4243.27    187.66 o 
  -1   2   4    10763.84     6265.48    142.17 o 
   0   2   4      212.28      237.36      5.67 o 
   1   2   4    17835.02    18938.00    180.87 o 
   2   2   4      226.57      270.55      6.79 o 
   3   2   4     3271.96     3048.33     29.09 o 
   4   2   4     1321.26     1460.10     17.90 o 
   5   2   4     2086.75     2189.71     28.50 o 
   6   2   4     1979.24     1967.26     27.04 o 
   7   2   4      463.19      464.37     11.86 o 
   8   2   4      682.47      664.83     14.47 o 
   9   2   4      590.10      597.35     14.59 o 
  10   2   4      366.47      328.63     22.03 o 
  11   2   4      334.89      382.57     59.59 o 
 -13   3   4        2.58        1.20     11.90 o 
 -12   3   4      553.30      591.84     41.69 o 
 -11   3   4      154.14      149.48     20.04 o 
 -10   3   4     1791.79     1802.51     41.49 o 
  -9   3   4       50.59       47.06      9.63 o 
  -8   3   4      556.78      619.73     21.29 o 
  -7   3   4       61.82       64.65      5.55 o 
  -6   3   4     2975.21     2822.10     40.68 o 
  -5   3   4        3.53       -1.66      2.68 o 
  -4   3   4     1974.82     1852.01     60.82 o 
  -3   3   4      159.66      141.70      9.18 o 
   0   3   4     1564.57     1553.56     26.76 o 
   1   3   4     2176.97     2355.48     39.11 o 
   2   3   4     1096.90     1079.45     14.83 o 
   3   3   4     1991.56     2038.28     22.14 o 
   4   3   4      810.11      688.87     10.76 o 
   5   3   4      377.65      365.38      8.16 o 
   6   3   4     2241.04     2186.20     29.49 o 
   7   3   4     1216.84     1202.88     19.81 o 
   8   3   4      751.22      771.30     16.20 o 
   9   3   4      720.45      727.59     19.52 o 
  10   3   4      274.28      248.26     13.46 o 
  11   3   4      343.28      389.61     20.97 o 
 -12   4   4        2.86       -9.63      9.63 o 
 -11   4   4      105.98      116.24     24.59 o 
 -10   4   4       79.81       74.32     14.96 o 
  -9   4   4      509.84      476.56     28.59 o 
  -8   4   4       80.33       91.88     10.56 o 
  -7   4   4      178.88      173.95     12.28 o 
  -6   4   4       15.82       21.36     10.69 o 
  -5   4   4      375.57      433.47     15.48 o 
  -4   4   4     1116.68     1202.79     26.26 o 
  -3   4   4      218.30      172.58     18.90 o 
  -2   4   4     2167.24     2293.88     27.99 o 
  -1   4   4     2389.30     2547.97     27.60 o 
   0   4   4     5458.69     5731.08    154.44 o 
   1   4   4      308.85      332.96      8.49 o 
   2   4   4      792.57      775.97     13.84 o 
   3   4   4      170.51      199.88      5.63 o 
   4   4   4     1535.86     1575.09     21.51 o 
   5   4   4      285.78      328.42      8.00 o 
   6   4   4      770.63      765.05     13.04 o 
   7   4   4       45.44       47.48      5.63 o 
   8   4   4        1.04       -2.25      9.42 o 
   9   4   4      103.61       99.19     10.66 o 
  10   4   4       57.55       61.61     12.03 o 
  11   4   4       23.63       20.58     11.34 o 
 -12   5   4      603.09      670.59     53.71 o 
 -11   5   4       49.81       40.65     11.32 o 
 -10   5   4     1692.55     1707.31     40.99 o 
  -9   5   4        2.03       10.46      8.50 o 
  -8   5   4     4430.59     4430.91     81.06 o 
  -7   5   4       22.32       17.25      8.12 o 
  -6   5   4     5163.57     5190.91     90.32 o 
  -5   5   4        2.51       -1.12     13.63 o 
  -4   5   4     2550.32     2513.57     66.81 o 
  -3   5   4       19.62       27.51      3.00 o 
  -2   5   4     1964.87     1772.24     23.03 o 
  -1   5   4     2162.22     2331.46     28.93 o 
   0   5   4     1662.03     1560.70     21.11 o 
   1   5   4     3398.93     3352.47     35.87 o 
   2   5   4     5975.79     6026.86     61.62 o 
   3   5   4     1797.98     1681.87     22.81 o 
   4   5   4     1519.48     1488.76     23.96 o 
   5   5   4      605.34      623.16     18.36 o 
   6   5   4     1493.98     1497.04     24.53 o 
   7   5   4        4.72        2.53      6.06 o 
   8   5   4      914.77      939.52     22.20 o 
   9   5   4      171.90      166.66     14.52 o 
  10   5   4       58.22       65.44     12.08 o 
  11   5   4      150.51      137.38     24.85 o 
 -12   6   4       86.39       82.39     14.72 o 
 -11   6   4      267.31      276.02     19.08 o 
 -10   6   4        0.53       -0.41     11.49 o 
  -9   6   4      398.94      387.23     19.65 o 
  -8   6   4       17.13       19.48     14.16 o 
  -7   6   4     1601.74     1517.76     35.70 o 
  -6   6   4       83.18       71.80     14.70 o 
  -4   6   4      178.03      162.19      9.26 o 
  -3   6   4     2388.48     2334.12     26.86 o 
  -2   6   4       37.96       35.33      3.53 o 
  -1   6   4      577.06      575.77      9.20 o 
   0   6   4       72.21       72.21      3.34 o 
   1   6   4     1034.23     1018.39     12.98 o 
   2   6   4      824.60      857.04     12.72 o 
   3   6   4      628.85      634.89     12.02 o 
   4   6   4       35.00       21.24      4.85 o 
   5   6   4      547.11      582.89     11.10 o 
   6   6   4        3.53        5.83      5.12 o 
   7   6   4       50.80       58.11      6.94 o 
   8   6   4       16.79       17.19      9.25 o 
   9   6   4        1.54       -2.05      9.63 o 
  10   6   4      361.70      321.47     44.36 o 
 -11   7   4       13.67        8.90     11.11 o 
 -10   7   4       40.16       37.82     11.14 o 
  -9   7   4      259.75      240.77     16.79 o 
  -8   7   4      695.05      709.31     24.36 o 
  -7   7   4        1.20       -7.69      7.69 o 
  -6   7   4      969.56      999.42     27.40 o 
  -5   7   4        5.70        7.68      7.74 o 
  -4   7   4     1113.36     1117.86     24.54 o 
  -3   7   4       89.42       91.49      4.84 o 
  -2   7   4     2079.01     2000.66     50.02 o 
  -1   7   4       18.92       20.57      4.09 o 
   0   7   4     8515.62     8534.15     84.73 o 
   1   7   4        5.04        0.13      1.95 o 
   2   7   4     1667.37     1702.95     21.38 o 
   3   7   4        1.54       -0.79      3.29 o 
   4   7   4      499.43      490.81      9.43 o 
   5   7   4        1.56       -1.38      4.20 o 
   6   7   4      819.67      844.80     20.58 o 
   7   7   4      640.03      635.39     19.02 o 
   8   7   4      371.25      356.11     47.57 o 
   9   7   4      120.76      114.53     24.59 o 
  10   7   4      104.43      117.15     18.44 o 
 -11   8   4      213.22      203.35     17.95 o 
 -10   8   4       17.67       18.52     11.11 o 
  -9   8   4      326.39      361.52     20.02 o 
  -8   8   4      165.14      146.67     20.84 o 
  -7   8   4     1377.84     1298.02     33.78 o 
  -6   8   4      407.29      405.91     20.04 o 
  -5   8   4      888.76      919.45     21.25 o 
  -4   8   4        2.72        3.69      4.28 o 
  -3   8   4     1772.58     1776.60     22.96 o 
  -2   8   4       11.17       11.51      3.58 o 
  -1   8   4     3029.46     3230.75     32.83 o 
   0   8   4        8.08        8.30      2.99 o 
   1   8   4     2149.46     2268.21     30.37 o 
   2   8   4      716.09      655.83     23.08 o 
   3   8   4      572.31      631.01     12.04 o 
   4   8   4      659.60      616.45     18.44 o 
   5   8   4     1268.49     1239.74     25.71 o 
   6   8   4     1311.28     1304.13     27.32 o 
   7   8   4      532.15      514.99     17.66 o 
   8   8   4     1225.90     1194.49     33.41 o 
   9   8   4      400.34      370.87     36.08 o 
 -10   9   4       47.11       47.50      9.96 o 
  -9   9   4       33.36       23.46      8.78 o 
  -8   9   4      174.21      166.21     12.03 o 
  -7   9   4       98.29      103.41      9.96 o 
  -6   9   4       45.84       34.23     10.33 o 
  -5   9   4       43.13       45.23      6.58 o 
  -4   9   4       46.45       45.24      5.97 o 
  -3   9   4      386.69      397.60     10.32 o 
  -2   9   4      154.73      151.85      6.96 o 
  -1   9   4       34.95       41.16      4.43 o 
   0   9   4       95.52       95.40      6.09 o 
   1   9   4       11.00       10.67      4.92 o 
   2   9   4      171.42      172.77      7.22 o 
   3   9   4      112.89      106.38      7.15 o 
   4   9   4        9.32       -3.52      6.34 o 
   5   9   4       16.04       12.83     11.09 o 
   6   9   4       24.99       44.72     11.80 o 
   7   9   4       10.04       14.55      8.29 o 
   8   9   4       26.17       30.20     11.34 o 
   9   9   4        0.80        1.15     10.73 o 
  -9  10   4      666.31      698.49     22.29 o 
  -8  10   4       11.97        3.31      8.92 o 
  -7  10   4      379.13      385.32     15.92 o 
  -6  10   4       15.25        9.91      7.38 o 
  -5  10   4      917.70      921.89     23.37 o 
  -4  10   4      140.94      160.02      9.44 o 
  -3  10   4      993.40      968.01     16.35 o 
  -2  10   4     1206.03     1179.64     18.88 o 
  -1  10   4     1816.91     1769.12     23.93 o 
   0  10   4      147.25      153.45      7.41 o 
   1  10   4     1259.71     1193.25     26.01 o 
   2  10   4      410.28      437.30     10.78 o 
   3  10   4     1242.14     1177.45     25.06 o 
   4  10   4      460.02      475.57     25.30 o 
   5  10   4      628.45      640.20     19.44 o 
   6  10   4      216.88      260.62     15.83 o 
   7  10   4      175.86      164.53     12.94 o 
   8  10   4      232.95      267.87     15.84 o 
  -9  11   4       46.78       27.79     16.03 o 
  -8  11   4      429.25      422.69     17.76 o 
  -7  11   4        0.05       -7.32      7.32 o 
  -6  11   4      648.31      670.32     17.17 o 
  -5  11   4      155.54      157.75     15.97 o 
  -4  11   4     1224.50     1230.77     19.97 o 
  -3  11   4       78.97       77.39      7.86 o 
  -2  11   4      810.19      801.99     17.42 o 
  -1  11   4        3.75       -5.45      5.45 o 
   0  11   4      336.04      315.79     10.33 o 
   1  11   4      157.22      135.86      7.52 o 
   2  11   4      150.03      135.74     10.38 o 
   3  11   4       33.11       26.71      7.80 o 
   4  11   4       83.05       70.40     14.77 o 
   5  11   4       23.26       33.77      8.82 o 
   6  11   4       14.73       12.63     10.50 o 
   7  11   4      179.04      178.89     30.20 o 
  -7  12   4      388.50      398.42     17.64 o 
  -6  12   4       12.12        9.75      7.36 o 
  -5  12   4      130.58      120.28      9.63 o 
  -4  12   4        3.63        9.26      7.92 o 
  -3  12   4      372.50      396.26     16.56 o 
  -2  12   4        5.70       12.11      6.49 o 
  -1  12   4      344.83      380.35     12.93 o 
   0  12   4        0.40       -3.83      5.94 o 
   1  12   4       83.09       80.45     15.56 o 
   2  12   4        5.22        4.58      7.70 o 
   3  12   4       90.71       89.70     10.11 o 
   4  12   4        0.56        2.36      7.92 o 
   5  12   4      144.46      144.79     12.41 o 
   6  12   4        0.86       -4.11      8.53 o 
  -6  13   4      249.69      250.01     15.70 o 
  -5  13   4        1.43       -5.84      8.44 o 
  -4  13   4      266.96      258.68     15.07 o 
  -3  13   4       44.29       46.36      9.23 o 
  -2  13   4      340.23      382.24     16.50 o 
  -1  13   4      171.07      182.68     10.62 o 
   0  13   4      441.60      496.11     21.12 o 
   1  13   4      133.63      133.24     14.14 o 
   2  13   4      341.97      361.79     15.66 o 
   3  13   4      111.44      112.49     11.31 o 
   4  13   4      671.00      704.35     30.63 o 
   5  13   4       70.94       85.68     12.26 o 
  -4  14   4       16.41       14.54      9.49 o 
  -3  14   4       85.71       93.82     11.56 o 
  -2  14   4       30.89       34.51      9.71 o 
  -1  14   4        1.14       11.76     14.96 o 
   0  14   4      113.17      123.46     21.91 o 
   1  14   4       74.60       74.80     13.00 o 
   2  14   4        1.07        6.44     13.63 o 
 -13   1   5      212.02      202.30     19.65 o 
 -12   1   5      763.93      748.49     55.05 o 
 -11   1   5      735.68      738.19     33.40 o 
 -10   1   5     1691.86     1660.50     31.76 o 
  -9   1   5       52.52       48.64      6.16 o 
  -8   1   5      441.29      446.05     12.97 o 
  -7   1   5      253.49      281.87     11.79 o 
  -6   1   5     4290.60     4154.90     69.71 o 
  -5   1   5     1718.97     1825.60     28.03 o 
  -4   1   5    12297.41    13132.56    168.48 o 
  -3   1   5        6.91        1.92      2.27 o 
  -2   1   5      321.84      310.33      6.05 o 
  -1   1   5      729.82      741.14     25.40 o 
   0   1   5      785.21      858.02     10.19 o 
   1   1   5       11.53       12.00      2.70 o 
   2   1   5    10710.48    10630.28    103.13 o 
   3   1   5      210.58      215.47      6.18 o 
   4   1   5     1893.38     1758.91     23.03 o 
   5   1   5      226.68      241.22      7.79 o 
   6   1   5     1645.05     1670.98     23.72 o 
   7   1   5      166.51      153.18      8.50 o 
   8   1   5     1146.25     1125.33     17.51 o 
   9   1   5      106.32      108.26      9.18 o 
  10   1   5      602.46      602.06     22.29 o 
  11   1   5      126.18      136.94     11.41 o 
 -13   2   5       96.32      115.88     36.34 o 
 -12   2   5      195.06      188.12     17.19 o 
 -11   2   5      374.31      356.06     16.21 o 
 -10   2   5      714.75      748.50     24.43 o 
  -9   2   5      496.41      499.66     19.62 o 
  -8   2   5        5.20        9.31      5.44 o 
  -7   2   5     1689.30     1592.84     55.90 o 
  -6   2   5       44.18       33.14      5.63 o 
  -5   2   5     1695.67     1676.83     36.61 o 
  -4   2   5      616.66      697.51     13.37 o 
  -3   2   5     3325.90     3390.60     46.54 o 
  -1   2   5     3467.24     3327.68    101.25 o 
   0   2   5     1987.16     1965.12     20.71 o 
   1   2   5    11328.83    11877.18    127.19 o 
   2   2   5     2124.21     2265.86     26.27 o 
   3   2   5     1065.32     1051.72     12.02 o 
   4   2   5      684.95      830.63     10.81 o 
   5   2   5     1358.31     1426.15     18.08 o 
   6   2   5      149.06      157.27      6.21 o 
   7   2   5      199.12      209.58      7.50 o 
   8   2   5      140.89      163.32      7.35 o 
   9   2   5       92.73      111.11      9.53 o 
  10   2   5      419.06      418.09     41.42 o 
  11   2   5      263.12      271.98     14.71 o 
 -13   3   5       70.02       64.67     14.74 o 
 -12   3   5        2.47        3.34      8.49 o 
 -11   3   5       58.24       49.49     13.90 o 
 -10   3   5       25.26        7.67     14.96 o 
  -9   3   5      144.30      153.59     12.83 o 
  -8   3   5      282.67      297.29     15.86 o 
  -7   3   5       97.54      105.57     22.18 o 
  -6   3   5     1226.34     1202.98     20.60 o 
  -5   3   5      639.17      664.14     14.93 o 
  -4   3   5     4307.18     4186.11    122.77 o 
  -3   3   5     1288.68     1312.80     17.90 o 
  -2   3   5      448.99      345.59     15.70 o 
  -1   3   5      158.26      161.38      6.11 o 
   0   3   5      968.93      895.30     19.26 o 
   1   3   5       87.67      110.80      4.87 o 
   2   3   5     1913.47     2021.34     19.97 o 
   3   3   5      452.34      446.43      7.12 o 
   4   3   5     2480.46     2496.63     25.28 o 
   5   3   5     1250.06     1274.80     15.26 o 
   6   3   5     1042.49     1037.52     15.14 o 
   7   3   5      128.19      129.01     11.26 o 
   8   3   5     1329.22     1308.39     25.56 o 
   9   3   5        6.92       17.70     11.76 o 
  10   3   5       33.15       29.65      8.51 o 
  11   3   5       14.62        3.47     10.58 o 
 -12   4   5      299.61      286.92     19.44 o 
 -11   4   5      475.69      447.04     21.91 o 
 -10   4   5      898.34      896.77     28.11 o 
  -9   4   5      825.13      870.63     36.34 o 
  -8   4   5      647.95      636.60     21.73 o 
  -7   4   5     2529.76     2528.49     50.06 o 
  -6   4   5      637.66      643.25     19.64 o 
  -5   4   5     4286.12     4344.82     85.51 o 
  -4   4   5     3004.64     3323.37     75.36 o 
  -3   4   5     8105.59     8041.19    102.88 o 
  -2   4   5      428.06      445.94      8.95 o 
  -1   4   5     4958.41     5007.97     51.34 o 
   0   4   5     1187.04     1377.21     16.58 o 
   1   4   5     7703.70     7955.71     89.61 o 
   2   4   5     1230.29     1239.66     15.57 o 
   3   4   5     3163.53     3099.41     33.72 o 
   4   4   5      232.99      216.84      5.61 o 
   5   4   5     2562.24     2584.90     26.69 o 
   6   4   5      717.36      760.76     13.15 o 
   7   4   5     1860.25     1889.44     32.29 o 
   8   4   5      532.34      504.32     20.40 o 
   9   4   5      693.06      752.72     20.96 o 
  10   4   5      500.11      479.36     17.67 o 
  11   4   5      132.75      123.56     14.35 o 
 -12   5   5      100.55      101.84     14.55 o 
 -11   5   5       86.35       50.62     12.28 o 
 -10   5   5        0.28       -4.10      9.63 o 
  -9   5   5       90.13       95.88     12.24 o 
  -8   5   5       62.05       67.64     10.56 o 
  -7   5   5       14.76       10.23      8.29 o 
  -6   5   5      286.42      307.36     15.12 o 
  -5   5   5      314.17      325.64     14.70 o 
  -4   5   5      129.88      139.85      4.96 o 
  -3   5   5      204.75      261.37     13.35 o 
  -2   5   5      344.97      346.36      7.33 o 
  -1   5   5     1311.18     1372.44     17.22 o 
   0   5   5      242.43      249.72      4.98 o 
   1   5   5        1.56       11.26      4.13 o 
   2   5   5     1161.25     1195.56     17.38 o 
   3   5   5      636.55      615.01     11.45 o 
   4   5   5      567.00      573.95     11.26 o 
   5   5   5      646.32      601.69     11.19 o 
   6   5   5      579.19      533.50     12.83 o 
   7   5   5       89.95       80.41     10.18 o 
   8   5   5       65.10       71.67      8.95 o 
   9   5   5        2.79        0.20      7.61 o 
  10   5   5        1.54       -7.84      9.50 o 
 -12   6   5      238.63      239.00     18.70 o 
 -11   6   5      879.24      854.87     29.66 o 
 -10   6   5      465.80      425.84     36.88 o 
  -9   6   5     1276.13     1240.54     33.82 o 
  -8   6   5      859.34      838.18     26.25 o 
  -7   6   5     1447.31     1408.14     34.38 o 
  -6   6   5      344.91      353.10     16.44 o 
  -4   6   5       19.09       13.38      8.69 o 
  -3   6   5     3224.69     3218.71     34.78 o 
  -2   6   5      815.72      900.54     14.43 o 
  -1   6   5     4058.17     4112.85     39.34 o 
   0   6   5      538.51      579.56      9.44 o 
   1   6   5     7952.49     7969.41     80.73 o 
   2   6   5        3.31       -1.83      2.98 o 
   3   6   5     1784.05     1817.90     25.01 o 
   4   6   5        2.90        5.69      3.46 o 
   5   6   5      820.44      773.04     19.59 o 
   6   6   5        1.35       -3.90      5.85 o 
   7   6   5      737.12      693.99     16.37 o 
   8   6   5       18.78       15.23      7.70 o 
   9   6   5      213.66      208.20     18.97 o 
  10   6   5      141.82      155.75     15.48 o 
 -11   7   5      381.96      390.52     22.29 o 
 -10   7   5      315.43      299.54     19.46 o 
  -9   7   5       21.06       23.18     10.77 o 
  -8   7   5     1274.33     1211.49     32.87 o 
  -7   7   5      224.81      245.55     15.86 o 
  -6   7   5      573.95      586.37     28.59 o 
  -5   7   5       33.51       28.33      8.67 o 
  -4   7   5      670.55      645.33     14.04 o 
  -3   7   5      146.22      167.06      6.42 o 
  -2   7   5     2973.94     3109.72     38.33 o 
  -1   7   5       69.63       80.94      4.90 o 
   0   7   5      767.36      779.86     11.51 o 
   1   7   5        2.93        1.81      3.43 o 
   2   7   5     1946.75     1964.21     24.25 o 
   3   7   5      125.20      121.36      5.83 o 
   4   7   5      114.52      127.61      8.14 o 
   5   7   5        6.22        6.84      5.54 o 
   6   7   5      660.06      646.83     19.83 o 
   7   7   5       40.46       34.99      6.93 o 
   8   7   5      203.09      210.12     15.98 o 
   9   7   5      539.53      541.97     23.81 o 
  10   7   5      144.85      157.13     22.98 o 
 -11   8   5       52.08       67.20     14.16 o 
 -10   8   5       26.96       27.32     11.48 o 
  -9   8   5       72.95       81.48     12.78 o 
  -8   8   5      374.21      389.69     19.84 o 
  -7   8   5        3.75        8.41      8.50 o 
  -6   8   5      144.86      154.67     13.23 o 
  -5   8   5       95.01       83.99     11.76 o 
  -4   8   5      158.58      154.80      8.30 o 
  -3   8   5       48.27       49.82      5.09 o 
  -2   8   5       87.55       77.76      4.72 o 
  -1   8   5     1168.72     1199.73     19.03 o 
   0   8   5       15.03        4.81      3.90 o 
   1   8   5      316.71      309.82     11.71 o 
   2   8   5        2.96       -0.37      3.72 o 
   3   8   5        1.79        4.66      4.48 o 
   4   8   5       78.45       66.84      7.00 o 
   5   8   5      273.60      280.62     17.77 o 
   6   8   5       10.42       17.18      7.39 o 
   7   8   5       79.68       93.11     10.27 o 
   8   8   5       10.94        4.64      9.88 o 
   9   8   5      137.99      136.37     15.75 o 
 -10   9   5      358.50      315.69     21.91 o 
  -9   9   5       80.33       51.67     16.57 o 
  -8   9   5      850.99      811.22     27.58 o 
  -7   9   5       55.00       55.03     20.04 o 
  -6   9   5      991.29     1053.58     30.42 o 
  -5   9   5      139.48      135.25      8.44 o 
  -4   9   5     1370.50     1318.97     21.33 o 
  -3   9   5        1.57       -0.07      4.43 o 
  -2   9   5     1963.06     1921.13     34.39 o 
  -1   9   5      306.15      302.68      8.98 o 
   0   9   5     2538.29     2484.49     30.36 o 
   1   9   5       23.42       15.20      4.45 o 
   2   9   5      275.18      297.56      8.91 o 
   3   9   5       97.34       92.20      7.05 o 
   4   9   5     2014.90     2028.13     36.05 o 
   5   9   5      150.27      169.17     11.72 o 
   6   9   5     1242.86     1211.65     48.63 o 
   7   9   5      267.33      260.54     14.67 o 
   8   9   5      883.23      889.15     24.25 o 
  -9  10   5       62.04       75.67     11.36 o 
  -8  10   5       35.03       28.42      8.85 o 
  -7  10   5       15.33       14.73      7.98 o 
  -6  10   5      348.32      386.54     15.35 o 
  -5  10   5      184.84      208.36     13.19 o 
  -4  10   5        8.24        5.49      5.15 o 
  -3  10   5       96.01       89.69      6.46 o 
  -2  10   5        4.65        0.97      5.20 o 
  -1  10   5      155.76      170.79      9.54 o 
   0  10   5      357.81      352.63     10.04 o 
   1  10   5        4.75       12.98      4.78 o 
   2  10   5       17.30       10.15      5.54 o 
   3  10   5      139.36      151.98     11.67 o 
   4  10   5       34.92       47.68      8.51 o 
   5  10   5      111.37       98.62     10.39 o 
   6  10   5        2.70        3.38      8.98 o 
   7  10   5       78.42       77.19     10.95 o 
   8  10   5        0.10       -3.35      8.69 o 
  -8  11   5      781.92      778.98     22.88 o 
  -7  11   5      250.05      267.19     15.06 o 
  -6  11   5      368.67      358.10     16.17 o 
  -5  11   5      145.52      138.65      9.61 o 
  -4  11   5      910.24      908.56     19.59 o 
  -3  11   5       21.78       13.49      6.42 o 
  -2  11   5      538.33      550.49     14.85 o 
  -1  11   5        0.69        4.09      5.75 o 
   0  11   5      975.47      979.74     25.29 o 
   1  11   5       77.91       64.00      7.15 o 
   2  11   5      350.75      348.27     15.95 o 
   3  11   5       65.39       60.37     13.47 o 
   4  11   5      991.95      931.46     23.42 o 
   5  11   5      201.51      204.73     16.01 o 
   6  11   5      158.66      138.17     12.34 o 
   7  11   5       33.38       43.11     10.35 o 
  -7  12   5      223.56      256.88     15.16 o 
  -6  12   5      226.36      251.11     14.79 o 
  -5  12   5      414.05      421.32     17.49 o 
  -4  12   5       21.73       13.44      8.51 o 
  -3  12   5      808.38      840.86     26.85 o 
  -2  12   5       30.87       13.06      6.54 o 
  -1  12   5     1195.94     1149.82     22.15 o 
   0  12   5        2.56        0.03      7.17 o 
   1  12   5      971.53      972.73     30.99 o 
   2  12   5        4.93        4.72      7.45 o 
   3  12   5      582.21      582.88     19.02 o 
   4  12   5       48.00       43.40      9.66 o 
   5  12   5      180.90      196.62     22.79 o 
   6  12   5        8.15        4.28     14.87 o 
  -6  13   5       55.53       65.65     21.65 o 
  -5  13   5        1.71        2.98      8.61 o 
  -4  13   5       94.25       96.10     11.29 o 
  -3  13   5       52.84       51.73      9.73 o 
  -2  13   5       81.15       76.01      8.60 o 
  -1  13   5       51.09       55.45      9.62 o 
   0  13   5        9.25        2.55     15.50 o 
   1  13   5       36.74       51.81     12.56 o 
   2  13   5        2.51       -3.94     11.01 o 
   3  13   5        0.80        5.45      8.53 o 
   4  13   5      193.63      177.23     14.02 o 
  -4  14   5      157.31      188.19     21.65 o 
  -3  14   5      361.19      425.97     18.16 o 
  -2  14   5       22.03       20.83     17.64 o 
  -1  14   5      313.86      362.90     31.00 o 
   0  14   5        2.67        0.27     10.20 o 
   1  14   5      130.13      140.22     26.99 o 
   2  14   5       14.85       14.79     26.72 o 
 -13   0   6      111.92       78.57     21.38 o 
 -12   0   6      598.24      592.72     36.34 o 
 -11   0   6     1023.63      972.72     44.89 o 
 -10   0   6     2366.34     2521.05     76.96 o 
  -9   0   6     2101.81     2143.79     44.20 o 
  -8   0   6      835.44      808.08    124.53 o 
  -7   0   6     1632.74     1670.19     47.03 o 
  -6   0   6    10440.77    10826.75    173.64 o 
  -5   0   6     3728.79     3832.11     65.93 o 
  -4   0   6     4150.48     4039.78     68.21 o 
  -2   0   6       13.44        3.23      3.58 o 
  -1   0   6      377.41      461.25      9.44 o 
   0   0   6     2403.31     2484.96     40.89 o 
   1   0   6     9351.45     9556.99    119.98 o 
   2   0   6       12.66       22.38      4.30 o 
   3   0   6     9948.96    10271.98    158.59 o 
   4   0   6      252.72      231.40     10.69 o 
   5   0   6      781.89      764.61     19.23 o 
   6   0   6      201.12      267.78     12.78 o 
   7   0   6     1325.62     1323.64     29.79 o 
   8   0   6       25.39       11.76      7.56 o 
   9   0   6      895.02      925.35     26.00 o 
  10   0   6      205.37      198.82     21.38 o 
 -13   1   6       13.93       10.01     12.40 o 
 -12   1   6       15.57       11.47     11.26 o 
 -11   1   6       30.06       35.61     12.29 o 
 -10   1   6       39.37       22.24      7.43 o 
  -9   1   6      359.39      335.32     11.27 o 
  -8   1   6      285.30      303.90     19.44 o 
  -7   1   6      169.63      194.32      9.16 o 
  -6   1   6     2326.70     2421.55     31.99 o 
  -5   1   6      168.64      173.13     12.65 o 
  -4   1   6     2702.82     3009.66     37.06 o 
  -3   1   6       13.31        7.94      3.24 o 
  -2   1   6     2057.85     2275.17     24.99 o 
  -1   1   6     1364.93     1388.81     16.17 o 
   0   1   6     1115.62     1140.68     13.11 o 
   1   1   6       25.74       24.80      2.16 o 
   2   1   6     4448.52     4587.41     46.64 o 
   3   1   6       94.22       84.35      4.56 o 
   4   1   6       26.03       21.01      5.40 o 
   5   1   6        0.22       -1.05      3.84 o 
   6   1   6      287.83      293.71      9.34 o 
   7   1   6       12.70        8.86      4.86 o 
   8   1   6      204.73      199.21     12.65 o 
   9   1   6       43.30       60.27      8.01 o 
  10   1   6       40.72       35.58     11.49 o 
  11   1   6        4.74      -10.69     13.36 o 
 -13   2   6      119.55      112.45     16.06 o 
 -12   2   6       55.41       53.52     12.24 o 
 -11   2   6      272.71      254.34     14.11 o 
 -10   2   6     1004.28     1066.36     32.90 o 
  -9   2   6      521.87      538.71     16.50 o 
  -8   2   6      686.32      622.67     15.24 o 
  -7   2   6      479.12      429.54     23.52 o 
  -6   2   6      594.02      576.43     15.54 o 
  -5   2   6     4410.91     4375.02     60.21 o 
  -4   2   6     2916.04     3054.82     43.33 o 
  -3   2   6     1752.88     1805.39     27.39 o 
  -2   2   6        7.93        5.60      3.93 o 
  -1   2   6     1921.25     1813.91     25.77 o 
   0   2   6      326.69      329.28     10.32 o 
   1   2   6     4689.77     4668.16     52.61 o 
   2   2   6     1188.04     1265.09     19.28 o 
   3   2   6     5354.38     5179.93     47.92 o 
   4   2   6      163.37      166.70      5.13 o 
   5   2   6     1123.23     1181.03     15.97 o 
   6   2   6        0.02       -1.25      3.88 o 
   7   2   6      849.51      842.04     15.73 o 
   8   2   6       39.73       53.92     10.57 o 
   9   2   6      467.97      458.93     15.41 o 
  10   2   6        0.33        6.03      9.43 o 
  11   2   6      198.88      211.43     16.83 o 
 -13   3   6      370.29      351.86     23.80 o 
 -12   3   6        4.11        0.83      8.51 o 
 -11   3   6      428.97      425.75     16.83 o 
 -10   3   6       40.54       50.02     14.70 o 
  -9   3   6      841.64      762.38     24.49 o 
  -8   3   6      165.39      157.08     12.62 o 
  -7   3   6      217.41      204.70     18.17 o 
  -6   3   6     1708.34     1623.29     30.79 o 
  -5   3   6     2405.50     2467.33     36.29 o 
  -4   3   6     1026.80      972.74     17.38 o 
  -3   3   6     1630.16     1597.69     21.60 o 
  -2   3   6     3820.17     3999.30     53.65 o 
  -1   3   6     1266.79     1225.59     20.23 o 
   0   3   6     7369.08     7589.99     85.04 o 
   1   3   6      166.16      152.64      5.94 o 
   2   3   6     5773.31     5704.18     57.31 o 
   3   3   6      738.48      759.88     10.14 o 
   4   3   6     3035.25     3010.90     32.31 o 
   5   3   6      205.76      199.20      5.99 o 
   6   3   6     2388.03     2381.68     39.46 o 
   7   3   6      152.58      154.16      9.62 o 
   8   3   6     1634.42     1714.03     32.12 o 
   9   3   6      125.57      119.62     12.47 o 
  10   3   6      664.96      716.41     26.99 o 
 -12   4   6        7.15       10.40     11.11 o 
 -11   4   6      410.33      407.48     29.13 o 
 -10   4   6        1.33        7.36     15.50 o 
  -9   4   6        8.90        7.55     12.03 o 
  -8   4   6      193.27      214.75     14.46 o 
  -7   4   6        6.09       14.96      7.94 o 
  -6   4   6       55.61       72.15     13.90 o 
  -5   4   6     1105.82     1104.45     22.03 o 
  -4   4   6      971.64     1011.52     17.84 o 
  -3   4   6      879.44      883.01     15.80 o 
  -2   4   6      600.86      685.70     17.89 o 
  -1   4   6       32.76       30.11      4.35 o 
   0   4   6       86.44       54.84      6.73 o 
   1   4   6     1616.82     1598.28     22.17 o 
   2   4   6       15.76       14.90      3.69 o 
   3   4   6       86.95       91.89      4.26 o 
   4   4   6      362.90      366.35      8.65 o 
   5   4   6        1.69       -4.48      4.48 o 
   6   4   6        0.02        4.07      4.90 o 
   7   4   6      219.28      236.22     11.67 o 
   8   4   6       28.19       21.51     10.42 o 
   9   4   6       18.76       20.89      9.97 o 
  10   4   6        7.09        3.01     11.26 o 
 -12   5   6      153.09      142.57     16.03 o 
 -11   5   6     1064.05     1066.96     32.27 o 
 -10   5   6      559.41      550.40     43.02 o 
  -9   5   6      896.09      878.49     27.76 o 
  -8   5   6     1367.30     1295.99     33.25 o 
  -7   5   6      144.98      149.25     12.85 o 
  -6   5   6      676.97      690.62     21.73 o 
  -3   5   6      138.81      125.99      5.77 o 
  -2   5   6     5372.42     5195.84     60.73 o 
  -1   5   6     1764.41     1809.89     21.65 o 
   0   5   6     3630.75     3586.00     38.51 o 
   1   5   6      615.66      671.72     11.43 o 
   2   5   6     2116.41     2110.46     27.43 o 
   3   5   6       97.07       88.69      4.34 o 
   4   5   6      228.84      228.16      8.59 o 
   5   5   6       10.49       12.09      5.17 o 
   6   5   6     1204.08     1221.75     21.05 o 
   7   5   6       14.99       13.43      8.82 o 
   8   5   6     1354.09     1290.89     47.57 o 
   9   5   6      235.83      216.07     13.36 o 
  10   5   6      189.18      196.40     13.66 o 
 -12   6   6      254.78      256.06     19.84 o 
 -11   6   6       53.41       35.14     12.28 o 
 -10   6   6      648.17      661.69     28.33 o 
  -9   6   6      755.64      708.55     24.93 o 
  -8   6   6       12.20        4.81      8.69 o 
  -7   6   6      519.04      463.03     19.08 o 
  -6   6   6      630.84      621.76     21.53 o 
  -4   6   6        4.87        1.06      2.24 o 
  -3   6   6     2320.05     2244.41     33.82 o 
  -2   6   6      599.39      641.90     18.38 o 
  -1   6   6      253.90      272.81     11.95 o 
   0   6   6      321.40      322.05      6.12 o 
   1   6   6      404.72      366.05      8.87 o 
   2   6   6       46.54       63.97      5.55 o 
   3   6   6      304.50      301.85     10.96 o 
   4   6   6       81.63       84.97      6.35 o 
   5   6   6       40.77       50.26      6.08 o 
   6   6   6      101.30       95.78      8.94 o 
   7   6   6      274.04      237.43     12.84 o 
   8   6   6       47.10       55.46      9.00 o 
   9   6   6       38.95       56.20      9.93 o 
  10   6   6        6.88       -3.21     10.96 o 
 -11   7   6      103.77       92.98     14.35 o 
 -10   7   6       17.07        8.55     10.58 o 
  -9   7   6      879.02      862.70     48.64 o 
  -8   7   6      275.99      248.97     20.04 o 
  -7   7   6      220.98      209.89     14.92 o 
  -6   7   6       79.78       88.73     22.45 o 
  -5   7   6      525.84      528.57     32.60 o 
  -4   7   6      794.32      801.41     26.65 o 
  -3   7   6     2354.69     2326.14     27.03 o 
  -2   7   6      733.57      734.63     13.62 o 
  -1   7   6     1454.38     1526.76     19.03 o 
   0   7   6     2361.63     2426.76     28.69 o 
   1   7   6        1.72        1.99      4.53 o 
   2   7   6        5.08        9.18      3.68 o 
   3   7   6      395.35      408.97     11.40 o 
   4   7   6     2038.32     2070.81     30.00 o 
   5   7   6      144.49      142.14     10.08 o 
   6   7   6      856.90      871.48     28.67 o 
   7   7   6        7.83        9.78      6.48 o 
   8   7   6      468.08      455.27     17.07 o 
   9   7   6       11.92        5.94     11.49 o 
 -11   8   6       86.28       73.40     14.46 o 
 -10   8   6      402.64      374.61     28.59 o 
  -9   8   6      350.05      303.10     19.08 o 
  -8   8   6      670.15      676.19     24.56 o 
  -7   8   6      608.20      651.79     23.81 o 
  -6   8   6      915.83      902.40     27.21 o 
  -5   8   6      239.38      271.77     16.44 o 
  -4   8   6      277.18      272.33     12.35 o 
  -3   8   6     1414.18     1411.77     22.83 o 
  -2   8   6      330.65      350.20      7.97 o 
  -1   8   6     2479.76     2471.02     29.30 o 
   0   8   6      285.84      295.73      8.51 o 
   1   8   6     2026.41     1972.21     25.01 o 
   2   8   6        1.57        2.52      4.94 o 
   3   8   6     2595.64     2503.96     34.87 o 
   4   8   6        2.13        2.58      5.89 o 
   5   8   6     2414.14     2293.44     34.64 o 
   6   8   6       30.36       29.19      7.33 o 
   7   8   6      992.87     1029.48     25.19 o 
   8   8   6       18.07       21.20     14.16 o 
   9   8   6      267.59      257.00     36.08 o 
 -10   9   6       10.81       -2.02     11.70 o 
  -9   9   6       41.41       34.21     11.72 o 
  -8   9   6       22.38       17.81     17.10 o 
  -7   9   6       28.77       16.33     10.39 o 
  -6   9   6        1.86       -0.76      8.88 o 
  -5   9   6      150.19      134.19     13.74 o 
  -4   9   6       71.32       76.63      6.23 o 
  -3   9   6       39.83       37.68      5.23 o 
  -2   9   6       92.95      112.45     11.19 o 
  -1   9   6      271.27      258.35      8.55 o 
   0   9   6      182.57      165.86      7.16 o 
   1   9   6      448.36      423.21     12.15 o 
   2   9   6      230.70      235.84      9.95 o 
   3   9   6        1.36       -0.74      5.03 o 
   4   9   6        3.51       -2.48      6.89 o 
   5   9   6       61.12       67.72      9.13 o 
   6   9   6       54.28       60.24     18.10 o 
   7   9   6        0.02       -0.59      7.58 o 
   8   9   6       52.26       51.79     11.60 o 
  -9  10   6      451.92      443.80     18.57 o 
  -8  10   6      363.60      378.14     30.30 o 
  -7  10   6      790.33      765.85     21.60 o 
  -6  10   6      115.80      103.17     10.29 o 
  -5  10   6     1443.15     1416.41     24.52 o 
  -4  10   6      135.56      149.11      7.88 o 
  -3  10   6     1505.53     1566.53     26.03 o 
  -2  10   6      218.86      218.02     10.02 o 
  -1  10   6     1950.01     1906.04     28.99 o 
   0  10   6      430.13      438.96     12.84 o 
   1  10   6      721.58      704.24     17.13 o 
   2  10   6       32.73       33.46      6.31 o 
   3  10   6      648.38      683.04     19.12 o 
   4  10   6        0.86        2.88      7.61 o 
   5  10   6      775.73      743.71     21.37 o 
   6  10   6       50.65       63.25     10.11 o 
   7  10   6      215.56      200.34     14.39 o 
  -8  11   6        1.10        9.86      9.25 o 
  -7  11   6      675.98      696.13     21.51 o 
  -6  11   6       26.59       30.43      8.87 o 
  -5  11   6      381.34      398.54     16.97 o 
  -4  11   6       89.98      102.87      8.79 o 
  -3  11   6        0.81        2.90      6.34 o 
  -2  11   6       69.24       86.41      7.74 o 
  -1  11   6       65.12       59.63      8.73 o 
   0  11   6       62.44       49.33      6.86 o 
   1  11   6       61.97       60.96      7.33 o 
   2  11   6      286.25      290.38     14.06 o 
   3  11   6      144.56      161.70     16.68 o 
   4  11   6      668.75      676.07     20.46 o 
   5  11   6        4.19        5.30      8.42 o 
   6  11   6      205.05      163.92     13.36 o 
  -7  12   6       98.55      102.61     15.60 o 
  -6  12   6      149.75      127.73     21.38 o 
  -5  12   6       15.89       19.22     11.64 o 
  -4  12   6       32.95       25.12      7.31 o 
  -3  12   6       26.22       26.85      7.31 o 
  -2  12   6       25.84       17.54      8.84 o 
  -1  12   6       85.11       99.46     10.15 o 
   0  12   6        5.90       -0.31      6.98 o 
   1  12   6      157.39      145.41     11.20 o 
   2  12   6       14.72       17.44      8.12 o 
   3  12   6      115.58      122.04     11.29 o 
   4  12   6        7.49       -7.76      8.42 o 
   5  12   6      315.08      338.99     17.47 o 
  -6  13   6      214.64      193.75     18.52 o 
  -5  13   6       48.07       37.22     12.32 o 
  -4  13   6      572.70      610.89     21.01 o 
  -3  13   6       55.54       80.63     10.74 o 
  -2  13   6      616.58      607.23     19.87 o 
  -1  13   6      142.52      151.67     12.07 o 
   0  13   6      588.39      576.90     23.89 o 
   1  13   6       97.70       85.39     13.00 o 
   2  13   6      218.69      254.90     14.99 o 
   3  13   6       44.13       64.75     10.48 o 
  -3  14   6       99.36       90.29     15.12 o 
  -2  14   6       39.46       37.09     13.09 o 
  -1  14   6       31.20       20.37     16.30 o 
   0  14   6        4.78       14.67     11.32 o 
   1  14   6        0.43        0.94     10.50 o 
 -13   1   7      773.30      765.29     30.58 o 
 -12   1   7       79.07       80.81     13.59 o 
 -11   1   7      868.95      907.79     29.86 o 
 -10   1   7        1.43       -0.52      6.98 o 
  -9   1   7     3665.41     3537.63     54.94 o 
  -8   1   7       94.95      102.47      6.94 o 
  -7   1   7     1797.79     1949.51     31.67 o 
  -6   1   7     1029.61     1020.19     16.96 o 
  -5   1   7     3599.09     3477.32     43.00 o 
  -4   1   7     1825.02     1806.48     24.43 o 
  -3   1   7     1801.70     1787.23     27.55 o 
  -2   1   7     2203.33     2243.40     28.10 o 
  -1   1   7     1975.17     1864.89     19.12 o 
   0   1   7     3036.11     2867.95     27.46 o 
   1   1   7     3215.60     3300.66     33.91 o 
   2   1   7     4978.89     4895.12     49.89 o 
   3   1   7     1735.73     1787.78     23.72 o 
   4   1   7      618.80      617.00     12.03 o 
   5   1   7      120.22      125.67      7.02 o 
   6   1   7      367.65      394.20     10.66 o 
   7   1   7       11.65       12.36      4.97 o 
   8   1   7     1744.81     1716.33     31.34 o 
   9   1   7        0.50       -3.92      6.58 o 
  10   1   7      478.59      546.22     31.00 o 
 -13   2   7       11.93       31.33     13.59 o 
 -12   2   7      129.14      131.56     15.49 o 
 -11   2   7      124.78      121.76     12.45 o 
 -10   2   7      791.98      790.98     23.69 o 
  -9   2   7      938.51      939.66     22.35 o 
  -8   2   7        4.37        1.75      6.27 o 
  -7   2   7      771.85      828.48     32.07 o 
  -6   2   7     1114.34     1204.40     21.59 o 
  -5   2   7      882.12      869.63     16.89 o 
  -4   2   7      327.80      283.85      8.09 o 
  -3   2   7     3088.94     3084.61     43.89 o 
  -2   2   7       38.30       39.73      3.23 o 
  -1   2   7     4944.06     5150.09     67.01 o 
   0   2   7       30.89       29.82      4.30 o 
   1   2   7      755.46      765.20     12.24 o 
   2   2   7     3320.73     3348.80     39.22 o 
   3   2   7     2052.93     2073.75     22.99 o 
   4   2   7      109.98      106.46      4.29 o 
   5   2   7       42.47       49.13      4.37 o 
   6   2   7      135.45      130.89      7.06 o 
   7   2   7     1079.42     1073.96     32.05 o 
   8   2   7      115.49      124.39      9.66 o 
   9   2   7      456.81      452.15     18.27 o 
  10   2   7       24.58       34.35     13.36 o 
 -13   3   7       20.11       19.48     12.28 o 
 -12   3   7       31.48        7.40      8.63 o 
 -11   3   7       86.11       76.86     10.15 o 
 -10   3   7      155.58      174.07     14.46 o 
  -9   3   7      583.28      582.77     28.06 o 
  -8   3   7       19.11       27.58      8.67 o 
  -6   3   7      141.56      141.54      8.49 o 
  -5   3   7     1305.80     1326.34     22.72 o 
  -4   3   7     2819.25     2954.46     42.78 o 
  -3   3   7      694.38      744.94     12.69 o 
  -2   3   7       26.59       26.16      4.87 o 
  -1   3   7     1268.85     1325.56     16.38 o 
   0   3   7     3346.18     3641.86     43.66 o 
   1   3   7      975.02     1017.98     15.88 o 
   2   3   7     4051.98     4039.04     42.16 o 
   3   3   7      615.75      610.35     10.78 o 
   4   3   7     1557.28     1540.68     21.26 o 
   5   3   7      184.49      174.09      8.00 o 
   6   3   7      292.02      271.75     11.48 o 
   7   3   7       50.12       45.71      7.23 o 
   8   3   7      345.27      333.02     14.60 o 
   9   3   7        3.01        1.60      9.07 o 
  10   3   7       85.87       84.53     12.85 o 
 -12   4   7      112.10      100.54     11.67 o 
 -11   4   7        3.79        4.05      9.80 o 
 -10   4   7     1141.71     1126.36     32.27 o 
  -9   4   7      941.93      904.50     27.38 o 
  -8   4   7      387.92      370.00     17.37 o 
  -7   4   7      234.22      228.91     14.35 o 
  -5   4   7     1267.76     1249.62     25.54 o 
  -4   4   7     5090.98     5246.36     61.56 o 
  -3   4   7      127.21       97.29      6.68 o 
  -2   4   7     1538.19     1458.06     23.16 o 
  -1   4   7     1381.52     1243.30     21.54 o 
   0   4   7      930.05      913.19     15.08 o 
   1   4   7     1923.42     1869.95     25.51 o 
   2   4   7      685.11      673.60     12.87 o 
   3   4   7     5169.98     5095.93    152.09 o 
   4   4   7      214.10      206.07      9.56 o 
   5   4   7     2062.22     1986.71     28.71 o 
   6   4   7      526.28      531.95     13.37 o 
   7   4   7     2891.14     2945.73     46.65 o 
   8   4   7       13.67       15.88      9.63 o 
   9   4   7      593.35      647.24     24.19 o 
  10   4   7       39.59       24.05     11.72 o 
 -12   5   7      145.26      168.04     17.34 o 
 -11   5   7       34.96       44.76     12.45 o 
 -10   5   7        0.29       -9.66      9.74 o 
  -9   5   7      116.68      109.78     12.45 o 
  -8   5   7      218.85      189.00     14.17 o 
  -7   5   7      166.50      148.82     16.03 o 
  -6   5   7       22.95       10.02     14.70 o 
  -4   5   7      975.83      659.52     26.72 o 
  -3   5   7      435.91      468.18     10.24 o 
  -2   5   7      177.08      187.75      7.26 o 
  -1   5   7      309.38      309.64      8.71 o 
   0   5   7        0.36        3.42      3.86 o 
   1   5   7      434.55      487.57     12.65 o 
   2   5   7       53.32       42.40      5.04 o 
   3   5   7       18.83       14.47      4.80 o 
   4   5   7       95.78       98.89      6.79 o 
   5   5   7      186.06      175.65      8.42 o 
   6   5   7       58.39       62.31      6.65 o 
   7   5   7       98.02       90.76     11.70 o 
   8   5   7       11.91        9.35      9.83 o 
   9   5   7       28.53       10.15     10.20 o 
  10   5   7       14.38       23.04     12.29 o 
 -12   6   7      431.80      405.69     26.99 o 
 -11   6   7      182.29      192.66     17.71 o 
 -10   6   7     1433.92     1369.64     37.79 o 
  -9   6   7      283.21      263.38     17.37 o 
  -8   6   7      854.19      856.17     26.64 o 
  -7   6   7      415.62      374.34     18.30 o 
  -6   6   7     1025.86      947.06     27.02 o 
  -3   6   7     1381.34     1505.17     25.26 o 
  -2   6   7     2913.01     2897.04     37.32 o 
  -1   6   7      610.66      606.35     12.74 o 
   0   6   7      274.51      271.61     12.66 o 
   1   6   7      572.03      541.71     10.57 o 
   2   6   7      210.55      203.69     10.19 o 
   3   6   7      224.85      202.29      8.63 o 
   4   6   7      220.46      251.06     10.41 o 
   5   6   7      617.66      602.01     14.17 o 
   6   6   7      173.48      193.24     11.52 o 
   7   6   7      779.27      807.68     21.18 o 
   8   6   7        5.44       13.08      9.80 o 
   9   6   7       28.78       23.60     14.47 o 
 -11   7   7      855.37      891.75     30.80 o 
 -10   7   7       30.13       30.20     11.48 o 
  -9   7   7      609.64      601.21     24.36 o 
  -8   7   7      329.70      308.98     18.68 o 
  -7   7   7      581.22      618.73     23.04 o 
  -6   7   7       11.56       14.60      8.50 o 
  -5   7   7     1252.05     1167.50     30.78 o 
  -4   7   7      680.57      684.14     28.84 o 
  -3   7   7      107.31      137.20     11.12 o 
  -2   7   7     2286.90     2219.68     34.94 o 
  -1   7   7      965.30     1000.66     15.17 o 
   0   7   7      576.34      560.20     10.62 o 
   1   7   7       62.56       77.79      6.32 o 
   2   7   7     1317.13     1290.94     21.16 o 
   3   7   7       33.10       29.33      5.49 o 
   4   7   7      723.78      713.03     15.32 o 
   5   7   7       55.96       49.45      6.36 o 
   6   7   7     1018.64      964.89     30.40 o 
   7   7   7       22.63       27.10      8.01 o 
   8   7   7      253.17      199.54     13.26 o 
   9   7   7        2.30       -3.94     10.88 o 
 -11   8   7        0.11       -9.45     11.52 o 
 -10   8   7       12.15        7.06     11.32 o 
  -9   8   7       12.75        0.21     10.01 o 
  -8   8   7      354.53      348.43     19.61 o 
  -7   8   7       23.93       35.07     12.56 o 
  -6   8   7        4.59        0.27      8.31 o 
  -5   8   7      121.91      118.72      9.66 o 
  -4   8   7     1420.11     1471.66     28.29 o 
  -3   8   7        2.57        2.28      6.42 o 
  -2   8   7      886.23      876.88     14.52 o 
  -1   8   7      149.70      132.81      6.50 o 
   0   8   7       50.01       50.33      4.89 o 
   1   8   7       15.25       11.56      5.32 o 
   2   8   7        0.63        0.00      4.92 o 
   3   8   7       68.44       78.45      7.00 o 
   4   8   7       12.74       14.13      5.46 o 
   5   8   7      875.25      877.17     23.08 o 
   6   8   7       19.24       16.70      7.06 o 
   7   8   7      245.80      239.36     12.29 o 
   8   8   7        8.64       -5.08     10.58 o 
 -10   9   7        9.00       -4.45     11.14 o 
  -9   9   7      471.44      442.18     27.26 o 
  -8   9   7      158.40      159.34     15.48 o 
  -7   9   7      356.62      357.34     19.82 o 
  -6   9   7      604.56      622.79     44.36 o 
  -5   9   7      516.06      486.05     18.70 o 
  -4   9   7     1805.37     1777.06     33.02 o 
  -3   9   7     1032.32      981.12     20.17 o 
  -2   9   7     2380.90     2436.19     34.47 o 
  -1   9   7     1612.43     1544.70     21.60 o 
   0   9   7     1735.82     1644.26     22.96 o 
   1   9   7     1018.46     1000.19     25.69 o 
   2   9   7      634.23      648.35     13.52 o 
   3   9   7      293.46      270.76      9.45 o 
   4   9   7     2227.58     2166.23     39.11 o 
   5   9   7      140.35      125.48      9.38 o 
   6   9   7      338.92      332.92     18.15 o 
   7   9   7      169.15      149.32     12.34 o 
  -9  10   7       11.55       31.49     12.62 o 
  -8  10   7       64.07       72.01     20.84 o 
  -7  10   7        2.10        4.34     10.18 o 
  -6  10   7       41.51       36.14      8.73 o 
  -5  10   7       34.84       23.33      6.69 o 
  -4  10   7      128.46      154.14     11.30 o 
  -3  10   7        6.15        2.19      6.25 o 
  -2  10   7       27.00       28.82      6.35 o 
  -1  10   7        7.77       -6.06      6.06 o 
   0  10   7      340.95      342.30     12.01 o 
   1  10   7       91.26       68.19      7.25 o 
   2  10   7        2.60        2.11      5.76 o 
   3  10   7      116.88      126.37     12.65 o 
   4  10   7       52.66       45.48     11.20 o 
   5  10   7       34.11       42.97      9.56 o 
   6  10   7       37.26       33.64      9.35 o 
   7  10   7       29.84       32.92     10.15 o 
  -8  11   7       76.59       72.97     11.08 o 
  -7  11   7      717.46      723.35     22.03 o 
  -6  11   7        1.56        7.50     10.50 o 
  -5  11   7       32.06       42.48      9.16 o 
  -4  11   7      133.38      125.19     11.13 o 
  -3  11   7        7.57       16.31      6.52 o 
  -2  11   7      266.59      262.79     13.92 o 
  -1  11   7      169.94      171.23     11.79 o 
   0  11   7     1064.02      973.81     23.32 o 
   1  11   7       86.41       78.74      9.64 o 
   2  11   7      409.79      425.87     16.21 o 
   3  11   7      184.37      169.44     12.23 o 
   4  11   7      419.96      424.04     16.86 o 
   5  11   7       49.60       59.28     10.44 o 
   6  11   7       97.77      115.39     12.12 o 
  -7  12   7      119.68      129.38     16.44 o 
  -6  12   7      380.64      381.83     23.04 o 
  -5  12   7       36.68       35.08      9.75 o 
  -4  12   7      193.59      208.45     13.80 o 
  -3  12   7      235.36      289.12     15.17 o 
  -2  12   7      263.05      277.18     21.09 o 
  -1  12   7       71.54       56.96     13.41 o 
   0  12   7      305.46      309.73     26.27 o 
   1  12   7      138.58      120.21     13.54 o 
   2  12   7       69.25       76.92     10.07 o 
   3  12   7      215.24      221.25     14.08 o 
   4  12   7        1.98       -8.32      8.32 o 
  -5  13   7      126.91      123.37     16.58 o 
  -4  13   7        0.34       -7.56     10.18 o 
  -3  13   7       42.97       45.58     10.15 o 
  -2  13   7       50.50       46.86      9.75 o 
  -1  13   7       50.66       57.39      9.96 o 
   0  13   7        1.25        1.03     10.01 o 
   1  13   7        1.84       -0.31     16.03 o 
   2  13   7       45.61       51.05     12.09 o 
   3  13   7       25.77       25.79      9.71 o 
  -1  14   7      347.95      333.50     28.33 o 
 -13   0   8       36.69        4.81     16.57 o 
 -12   0   8      189.87      209.51     25.12 o 
 -11   0   8       12.13       -9.62     13.36 o 
 -10   0   8     1138.52     1176.88     47.57 o 
  -9   0   8      319.55      325.61     15.90 o 
  -8   0   8      496.69      487.96     17.57 o 
  -7   0   8       24.02       27.42      7.53 o 
  -6   0   8     1475.93     1498.90     31.85 o 
  -5   0   8     1527.02     1613.19     32.85 o 
  -4   0   8     1221.28     1107.24     24.37 o 
  -3   0   8      536.86      492.86     14.55 o 
  -2   0   8     4404.93     2564.88     62.53 o 
  -1   0   8      253.48      244.52      7.70 o 
   0   0   8     6271.87     6112.68     79.09 o 
   1   0   8      350.84      354.69      8.90 o 
   2   0   8     4752.41     4718.55     62.39 o 
   3   0   8     2268.36     2399.87     43.28 o 
   4   0   8       26.84       25.66      6.39 o 
   5   0   8        7.22       -1.07      6.23 o 
   6   0   8      545.00      505.94     21.11 o 
   7   0   8     3986.15     4066.85     72.16 o 
   8   0   8      423.53      383.66     17.27 o 
   9   0   8      655.72      645.63     33.67 o 
  10   0   8      187.01      191.87     22.45 o 
 -13   1   8       44.88       31.25     22.98 o 
 -12   1   8      113.85      124.97     28.06 o 
 -11   1   8       66.75       61.19     11.90 o 
 -10   1   8        3.79       -3.72      6.96 o 
  -9   1   8      486.42      505.28     16.37 o 
  -8   1   8      463.35      439.57     12.02 o 
  -7   1   8      226.79      270.53     12.73 o 
  -6   1   8      146.99      158.59      7.36 o 
  -5   1   8      672.52      637.69     12.51 o 
  -4   1   8       55.48       52.21      4.56 o 
  -3   1   8      615.68      623.59     11.55 o 
  -2   1   8      692.13      670.58     10.43 o 
  -1   1   8     1041.27      897.55     12.11 o 
   0   1   8       42.03       46.09      3.21 o 
   1   1   8      302.31      318.42      7.69 o 
   2   1   8      148.44      128.26     13.19 o 
   3   1   8      157.94      164.14      5.72 o 
   4   1   8        4.00        3.69      3.68 o 
   5   1   8       17.35       22.00      4.89 o 
   6   1   8      204.75      240.68      9.30 o 
   7   1   8       93.58       79.57      8.32 o 
   8   1   8      189.44      176.19     10.99 o 
   9   1   8        2.38       -1.65      7.30 o 
  10   1   8        2.73       -9.62     13.90 o 
 -13   2   8       10.34       -4.59     12.28 o 
 -12   2   8       16.31       27.12     12.08 o 
 -11   2   8        2.79       -4.37      7.35 o 
 -10   2   8     1299.11     1188.35     26.65 o 
  -9   2   8      142.71      153.16     10.82 o 
  -8   2   8     1836.72     1765.04     32.05 o 
  -7   2   8        1.38        2.44      4.66 o 
  -6   2   8     2896.69     2957.42     38.33 o 
  -5   2   8      942.77      952.71     16.00 o 
  -4   2   8     5829.92     5919.44     69.33 o 
  -3   2   8      126.82      150.47      6.39 o 
  -2   2   8     4222.33     4315.37     45.28 o 
  -1   2   8      556.08      499.00      9.19 o 
   0   2   8     2345.87     2207.73     24.86 o 
   1   2   8      483.54      507.30      8.79 o 
   2   2   8     3186.21     3297.59     39.21 o 
   3   2   8     2076.76     2075.99     26.73 o 
   4   2   8      247.35      270.37      8.72 o 
   5   2   8      134.97      137.86     11.49 o 
   6   2   8      241.02      279.13     11.41 o 
   7   2   8      712.12      731.91     18.61 o 
   8   2   8       99.07      120.54     10.16 o 
   9   2   8      605.94      644.51     19.12 o 
  10   2   8       28.76       30.13     10.77 o 
 -12   3   8       61.69       43.49     12.66 o 
 -11   3   8      446.02      434.71     21.49 o 
 -10   3   8       19.44       12.59      8.51 o 
  -9   3   8     4936.75     4845.48     72.49 o 
  -8   3   8      222.56      228.80     14.55 o 
  -7   3   8     1026.87      984.56     26.42 o 
  -6   3   8      205.21      188.42      8.75 o 
  -5   3   8     4623.89     4707.07     65.73 o 
  -4   3   8        7.89        7.08      9.73 o 
  -3   3   8     1616.37     1607.88     26.34 o 
  -2   3   8     6538.71     6796.19     76.92 o 
  -1   3   8      247.12      237.36      8.81 o 
   0   3   8     4568.36     4480.80     53.07 o 
   1   3   8     3388.13     3294.02     40.73 o 
   2   3   8     2840.53     2883.98     31.72 o 
   3   3   8     3548.02     3646.63     43.28 o 
   4   3   8     3306.06     3339.31     42.58 o 
   5   3   8      654.28      672.19     14.26 o 
   6   3   8      470.37      475.44     14.28 o 
   7   3   8      350.91      407.74     14.60 o 
   8   3   8      670.43      670.45     18.90 o 
   9   3   8      175.79      210.92     16.20 o 
  10   3   8      245.88      233.08     21.11 o 
 -12   4   8      127.75      115.57     12.23 o 
 -11   4   8        0.00       -0.11      8.36 o 
 -10   4   8       12.97        6.52      9.43 o 
  -9   4   8       56.95       58.85     23.25 o 
  -8   4   8       49.30       45.36     13.09 o 
  -7   4   8      303.26      276.12     15.49 o 
  -6   4   8       64.78       66.82      9.83 o 
  -5   4   8     3280.14     3418.20     49.77 o 
  -4   4   8        5.18       12.38      4.11 o 
  -3   4   8      193.59      205.24     16.25 o 
  -2   4   8     1297.73     1334.56     39.31 o 
  -1   4   8      140.34      159.68     16.31 o 
   0   4   8        0.38        1.88      3.80 o 
   1   4   8      831.55      754.29     17.74 o 
   2   4   8      161.49      172.62      7.48 o 
   3   4   8       11.79       14.12      4.83 o 
   4   4   8        7.05       22.87      5.09 o 
   5   4   8       43.10       58.79      7.02 o 
   6   4   8        4.17        8.81      5.94 o 
   7   4   8      132.19      162.82     15.70 o 
   8   4   8       54.12       49.67     10.94 o 
   9   4   8        3.11        1.60     12.83 o 
 -12   5   8        4.64        6.20     15.23 o 
 -11   5   8     1757.62     1654.14     51.58 o 
 -10   5   8        8.93        5.94     16.30 o 
  -9   5   8     1157.22     1142.26     32.10 o 
  -8   5   8        6.27        8.73      8.50 o 
  -7   5   8     1239.17     1324.43     33.07 o 
  -6   5   8      417.14      382.13     17.19 o 
  -5   5   8     2359.38     2291.48     85.35 o 
  -4   5   8     1612.52     1576.45     26.05 o 
  -3   5   8     1737.93     1776.33     28.55 o 
  -2   5   8      755.96      662.95     34.50 o 
  -1   5   8     1920.42     1803.27     29.67 o 
   0   5   8      567.48      554.69     15.51 o 
   1   5   8      216.93      211.36      8.41 o 
   2   5   8      576.93      551.05     12.47 o 
   3   5   8      675.07      675.87     14.26 o 
   4   5   8      391.85      424.99     11.61 o 
   5   5   8      289.03      281.55     12.42 o 
   6   5   8      884.21      843.57     20.67 o 
   7   5   8      155.21      128.81     13.00 o 
   8   5   8      345.72      338.41     19.51 o 
   9   5   8      125.60      131.27     34.21 o 
 -12   6   8      164.01      160.67     17.37 o 
 -11   6   8       16.63       29.98     16.03 o 
 -10   6   8      123.71      130.53     14.92 o 
  -9   6   8       44.04       39.11     18.17 o 
  -8   6   8        2.54       -6.48      8.67 o 
  -7   6   8      188.77      179.34     13.79 o 
  -6   6   8      508.25      461.70     19.64 o 
  -5   6   8      246.91      244.37     15.12 o 
  -4   6   8      171.94      176.54      8.61 o 
  -3   6   8      277.07      285.39      9.33 o 
  -2   6   8      838.56      866.86     15.89 o 
  -1   6   8      188.15      168.53      8.80 o 
   0   6   8     1241.28     1218.05     23.11 o 
   1   6   8      324.90      338.74     14.71 o 
   2   6   8        1.60        2.14      4.50 o 
   3   6   8        6.94       11.60      5.32 o 
   4   6   8        3.05       -3.64      4.80 o 
   5   6   8       27.05       20.45      5.90 o 
   6   6   8       46.62       55.02      8.53 o 
   7   6   8      288.19      298.62     20.94 o 
   8   6   8       15.77       11.49     10.58 o 
   9   6   8       29.12       26.91     10.29 o 
 -11   7   8      383.04      401.91     23.77 o 
 -10   7   8       27.81       37.90     11.86 o 
  -9   7   8      449.30      436.07     22.09 o 
  -8   7   8       10.36       18.85      9.97 o 
  -7   7   8     1056.77     1034.75     30.04 o 
  -6   7   8       64.62       67.80     12.56 o 
  -5   7   8     1112.86     1120.40     24.25 o 
  -4   7   8       39.67       51.02      7.80 o 
  -3   7   8     2466.23     2377.42     32.68 o 
  -2   7   8        3.52        1.54      4.84 o 
  -1   7   8      156.91      160.82      8.15 o 
   0   7   8      246.03      258.89      9.64 o 
   1   7   8      444.08      438.96     15.12 o 
   2   7   8      534.89      512.33     12.73 o 
   3   7   8     1276.28     1225.21     30.63 o 
   4   7   8      626.81      620.98     14.78 o 
   5   7   8      373.04      348.35     11.73 o 
   6   7   8      154.13      176.43     12.12 o 
   7   7   8       25.07       24.05      8.43 o 
   8   7   8       74.57       85.15     10.99 o 
 -11   8   8      117.91       82.31     20.31 o 
 -10   8   8      551.36      540.35     71.62 o 
  -9   8   8        0.14       -9.74      9.74 o 
  -8   8   8      380.76      371.15     22.45 o 
  -7   8   8       10.56       15.11      9.43 o 
  -6   8   8      821.07      816.67     26.64 o 
  -5   8   8       34.95       39.69      8.35 o 
  -4   8   8     1482.92     1510.86     29.56 o 
  -3   8   8      474.40      493.52     21.47 o 
  -2   8   8     1809.97     1747.13     26.70 o 
  -1   8   8     1241.81     1220.70     20.97 o 
   0   8   8     1215.73     1137.45     20.08 o 
   1   8   8      656.94      649.01     14.74 o 
   2   8   8     1977.86     1863.59     28.45 o 
   3   8   8     2141.35     2121.40     31.71 o 
   4   8   8     1240.79     1246.82     22.44 o 
   5   8   8     1116.10     1145.20     26.01 o 
   6   8   8      673.03      682.57     20.54 o 
   7   8   8      276.66      286.97     16.28 o 
   8   8   8       99.86       84.51     11.50 o 
 -10   9   8       16.67       10.69     12.17 o 
  -9   9   8       74.84       74.78     13.97 o 
  -8   9   8       14.41       16.34     10.73 o 
  -7   9   8       19.95       23.78     10.77 o 
  -6   9   8       38.73       20.69     10.39 o 
  -5   9   8      387.57      385.38     15.66 o 
  -4   9   8      197.75      216.97     13.60 o 
  -3   9   8        0.04       -6.36      6.36 o 
  -2   9   8       39.77       52.85      8.21 o 
  -1   9   8       62.86       66.48      6.87 o 
   0   9   8      209.46      189.37      9.30 o 
   1   9   8        0.14        0.61      5.43 o 
   2   9   8        1.93       -3.65      5.24 o 
   3   9   8        0.80       -0.76      6.94 o 
   4   9   8       60.28       45.01      8.80 o 
   5   9   8       67.04       82.65      8.59 o 
   6   9   8       25.62       21.49      7.47 o 
   7   9   8        2.37        7.55      8.74 o 
  -9  10   8       52.79       56.16     15.50 o 
  -8  10   8      938.17      883.04     36.88 o 
  -7  10   8       65.39       52.11     12.66 o 
  -6  10   8     1088.17     1147.25     72.15 o 
  -5  10   8      166.27      158.82     12.24 o 
  -4  10   8     1052.55     1083.03     38.60 o 
  -3  10   8      120.03      125.89     13.28 o 
  -2  10   8      888.00      904.33     23.81 o 
  -1  10   8      109.49      104.56      9.96 o 
   0  10   8      518.77      570.68     15.51 o 
   1  10   8      198.95      206.89      9.03 o 
   2  10   8      149.22      144.59      8.18 o 
   3  10   8      463.82      475.69     14.83 o 
   4  10   8       68.48       49.68      9.25 o 
   5  10   8      494.26      438.43     17.58 o 
   6  10   8      386.06      389.37     25.14 o 
  -8  11   8        0.02        1.02     10.32 o 
  -7  11   8      183.31      178.02     17.57 o 
  -6  11   8       96.36      107.16     14.55 o 
  -5  11   8      140.95      158.84     12.29 o 
  -4  11   8      106.15      126.25     11.62 o 
  -3  11   8      137.74      132.95     11.21 o 
  -2  11   8       46.52       56.75      9.18 o 
  -1  11   8      334.46      341.02     14.80 o 
   0  11   8       71.88       63.21      8.94 o 
   1  11   8      300.07      307.44     12.40 o 
   2  11   8      155.21      184.03     12.48 o 
   3  11   8        3.56        6.69      8.21 o 
   4  11   8       68.35       66.12     10.37 o 
   5  11   8       99.42      125.89     12.40 o 
  -7  12   8       59.10       69.75     14.35 o 
  -6  12   8      279.09      318.56     35.01 o 
  -5  12   8       63.13       48.40     10.15 o 
  -4  12   8       26.23        8.73      8.68 o 
  -3  12   8      131.54      132.34     11.93 o 
  -2  12   8      471.45      519.24     18.69 o 
  -1  12   8       40.00       28.68      8.84 o 
   0  12   8      157.90      142.69     11.83 o 
   1  12   8        4.02        4.22     10.18 o 
   2  12   8       49.77       57.34      9.77 o 
   3  12   8        3.29       10.35      8.82 o 
   4  12   8       13.54       11.64     11.24 o 
  -5  13   8      259.48      260.77     20.37 o 
  -4  13   8      172.91      165.03     13.89 o 
  -3  13   8      388.83      446.75     39.79 o 
  -2  13   8      163.14      172.78     13.47 o 
  -1  13   8      498.83      508.06     25.52 o 
   0  13   8       91.87       98.42     27.26 o 
   1  13   8      261.71      218.70     17.92 o 
   2  13   8      145.66      165.03     16.62 o 
 -13   1   9      125.10      110.08     16.24 o 
 -12   1   9       42.12       23.35     13.09 o 
 -11   1   9      487.55      454.03     23.52 o 
 -10   1   9        4.09        6.33      7.14 o 
  -9   1   9     3500.01     3501.03     54.96 o 
  -8   1   9        7.75       11.55      5.25 o 
  -7   1   9     1126.19     1183.11     20.06 o 
  -6   1   9       16.65       18.95      4.89 o 
  -5   1   9     2822.94     2737.32     35.80 o 
  -4   1   9        3.16       -3.23      3.70 o 
  -3   1   9     2501.37     2449.62     31.65 o 
  -2   1   9       46.83       51.46      3.85 o 
  -1   1   9     1285.46     1131.97     14.77 o 
   0   1   9       19.20        5.82      3.00 o 
   1   1   9     1320.86     1284.80     17.45 o 
   2   1   9     1842.09     1829.22     28.02 o 
   3   1   9      761.30      819.25     14.21 o 
   4   1   9      401.11      423.24     12.57 o 
   5   1   9      675.71      660.12     17.42 o 
   6   1   9      293.88      294.61     18.61 o 
   7   1   9     1174.83     1240.84     30.70 o 
   8   1   9      506.22      501.81     25.58 o 
   9   1   9      502.55      496.51     21.91 o 
 -12   2   9      111.12       91.03     14.52 o 
 -11   2   9       12.11        4.50      8.12 o 
 -10   2   9      873.67      888.68     23.08 o 
  -9   2   9      116.53      131.66     10.64 o 
  -8   2   9     1393.00     1333.79     27.01 o 
  -7   2   9       28.24       36.77      7.60 o 
  -6   2   9     1235.24     1248.61     20.27 o 
  -5   2   9        0.56       -1.09      5.63 o 
  -4   2   9     2959.46     3062.42     38.98 o 
  -3   2   9      284.07      306.57      7.72 o 
  -2   2   9     3110.47     3306.33     36.20 o 
  -1   2   9      229.53      223.34      6.42 o 
   0   2   9     2651.22     2559.13     28.67 o 
   1   2   9      169.73      180.81      6.14 o 
   2   2   9     1214.91     1223.12     21.75 o 
   3   2   9      494.36      551.21     11.01 o 
   4   2   9      317.65      315.33      8.30 o 
   5   2   9       99.92       87.27      8.07 o 
   6   2   9      543.69      550.84     19.19 o 
   7   2   9      494.69      495.66     16.12 o 
   8   2   9      256.20      270.50     13.64 o 
   9   2   9        3.48        1.38      7.86 o 
 -12   3   9        1.69       -5.04     10.77 o 
 -11   3   9      185.91      191.37     13.09 o 
 -10   3   9        7.82        7.56      7.89 o 
  -9   3   9      493.78      465.66     16.35 o 
  -8   3   9      582.28      571.13     17.17 o 
  -7   3   9     1084.94     1053.51     23.02 o 
  -6   3   9      186.04      173.57      9.64 o 
  -5   3   9      325.18      334.09      9.89 o 
  -4   3   9       15.76       16.26      4.20 o 
  -3   3   9     2603.81     2656.81     30.64 o 
  -2   3   9      291.41      318.13     10.57 o 
  -1   3   9     1350.32     1325.91     17.01 o 
   0   3   9      510.12      504.53     11.16 o 
   1   3   9     1905.00     1925.92     26.63 o 
   2   3   9      351.38      339.00      7.91 o 
   3   3   9     1352.67     1387.15     24.75 o 
   4   3   9        4.96       -4.54      4.54 o 
   5   3   9      412.79      394.89     11.32 o 
   6   3   9       50.00       49.58      7.43 o 
   7   3   9       73.10       69.65      9.99 o 
   8   3   9      245.49      287.52     14.28 o 
   9   3   9      109.93      122.86     14.16 o 
 -12   4   9      357.02      332.26     19.74 o 
 -11   4   9      147.11      147.55     15.25 o 
 -10   4   9     1096.04     1050.87     45.38 o 
  -9   4   9      393.57      420.20     19.65 o 
  -8   4   9     1653.71     1655.73     55.32 o 
  -7   4   9      622.89      623.30     28.06 o 
  -6   4   9      983.71     1086.02     28.53 o 
  -5   4   9       47.36       45.03      5.72 o 
  -4   4   9     4240.25     4158.40     59.45 o 
  -3   4   9        0.42        0.54      1.59 o 
  -2   4   9     5125.33     5106.24     69.27 o 
  -1   4   9     1895.12     1881.40     22.74 o 
   0   4   9     4328.67     4347.50     52.82 o 
   1   4   9        1.45        3.43      4.23 o 
   2   4   9     5655.54     5674.37     67.42 o 
   3   4   9      718.01      705.11     14.58 o 
   4   4   9     1887.41     1898.67     27.97 o 
   5   4   9      712.92      672.10     14.94 o 
   6   4   9      372.07      339.72     11.55 o 
   7   4   9      729.54      726.03     25.27 o 
   8   4   9      257.95      241.06     16.99 o 
   9   4   9      564.36      535.95     23.80 o 
 -12   5   9       40.82       44.22     11.20 o 
 -11   5   9        0.15       -4.64     10.77 o 
 -10   5   9       22.41       23.65     11.76 o 
  -9   5   9      189.65      173.88     21.11 o 
  -8   5   9       34.32       31.61     10.01 o 
  -7   5   9      268.40      238.35     15.44 o 
  -6   5   9      458.24      455.81     19.44 o 
  -5   5   9       55.39       71.39      6.34 o 
  -4   5   9       42.12       51.73      6.01 o 
  -3   5   9        5.23        0.39      4.52 o 
  -2   5   9      893.13      884.38     18.99 o 
  -1   5   9      666.90      662.96     15.58 o 
   0   5   9       98.38       90.45      6.46 o 
   1   5   9      792.35      806.15     15.62 o 
   2   5   9      894.08      855.71     16.23 o 
   3   5   9       36.56       24.92      5.41 o 
   4   5   9      143.62      130.68      7.88 o 
   5   5   9       48.79       37.86      6.07 o 
   6   5   9       18.95       21.92      6.22 o 
   7   5   9       13.42       -6.16     12.56 o 
   8   5   9       67.27       55.92     12.09 o 
   9   5   9        6.10        2.43     11.14 o 
 -11   6   9      124.99      126.59     15.65 o 
 -10   6   9      682.90      673.06     63.87 o 
  -9   6   9       19.91       17.45     10.39 o 
  -8   6   9      283.58      274.22     17.19 o 
  -7   6   9       16.81        9.48     13.90 o 
  -6   6   9     1934.01     1977.93     44.03 o 
  -5   6   9        4.87        3.57      8.50 o 
  -4   6   9     2471.25     2506.00     34.14 o 
  -3   6   9       38.45       19.77      5.16 o 
  -2   6   9     2390.57     2408.90     33.20 o 
  -1   6   9       24.83        8.09      5.48 o 
   0   6   9      121.35      113.16     14.31 o 
   1   6   9       51.47       60.75      6.33 o 
   2   6   9     1454.93     1419.26     22.97 o 
   3   6   9      156.04      161.57      8.51 o 
   4   6   9      698.14      699.13     15.48 o 
   5   6   9      100.63      114.71      8.19 o 
   6   6   9       69.51       67.85      8.92 o 
   7   6   9      129.65      130.93     11.17 o 
   8   6   9       48.30       33.61     10.77 o 
 -11   7   9      203.14      211.37     18.68 o 
 -10   7   9       32.72       28.15     12.28 o 
  -9   7   9      382.87      375.99     28.06 o 
  -8   7   9       72.11       68.66     11.90 o 
  -7   7   9      788.63      775.20     25.89 o 
  -6   7   9        0.79        6.88      8.88 o 
  -5   7   9      976.61      983.43     22.90 o 
  -4   7   9       43.51       44.41      9.71 o 
  -3   7   9      174.05      187.24      8.81 o 
  -2   7   9      390.98      362.38     11.09 o 
  -1   7   9      408.61      396.86     11.40 o 
   0   7   9      160.43      163.64      9.67 o 
   1   7   9      115.83      105.83      7.38 o 
   2   7   9      419.56      410.06     11.88 o 
   3   7   9     1399.87     1337.16     22.90 o 
   4   7   9      616.09      589.46     15.03 o 
   5   7   9      824.09      827.25     17.99 o 
   6   7   9       20.85       15.47      7.70 o 
   7   7   9      718.94      712.41     29.60 o 
   8   7   9        2.91        9.89     13.09 o 
 -10   8   9       47.17       34.69     12.66 o 
  -9   8   9        2.05       -2.08     17.90 o 
  -8   8   9       23.61       21.04     10.77 o 
  -7   8   9      186.13      213.51     16.44 o 
  -6   8   9        3.69       12.89      9.59 o 
  -5   8   9      372.77      377.44     15.20 o 
  -4   8   9      269.67      281.93     13.41 o 
  -3   8   9      560.64      553.49     17.23 o 
  -2   8   9      106.25      104.95      7.39 o 
  -1   8   9      149.83      156.84      8.47 o 
   0   8   9      287.64      266.42     10.38 o 
   1   8   9      265.91      245.69     11.57 o 
   2   8   9      757.85      728.97     16.36 o 
   3   8   9       32.28       20.79      6.14 o 
   4   8   9       49.21       40.60      7.00 o 
   5   8   9       31.04       36.11      8.38 o 
   6   8   9       72.89       58.35      9.36 o 
   7   8   9       83.96      102.77     19.31 o 
 -10   9   9       22.56       33.08     12.66 o 
  -9   9   9      733.54      705.31     27.78 o 
  -8   9   9       11.77       12.57     15.77 o 
  -7   9   9     1729.71     1759.77     91.39 o 
  -6   9   9        0.14       -8.67      8.67 o 
  -5   9   9     2136.03     2122.15     42.75 o 
  -4   9   9        9.59        0.56      7.37 o 
  -3   9   9     2603.80     2569.81     43.64 o 
  -2   9   9        0.43        8.70      7.17 o 
  -1   9   9     1140.68     1187.64     21.61 o 
   0   9   9        0.77       -1.47      5.43 o 
   1   9   9     1309.74     1268.96     22.63 o 
   2   9   9      107.21      105.79      8.18 o 
   3   9   9      160.54      158.11     13.47 o 
   4   9   9      253.16      254.53     14.19 o 
   5   9   9      487.32      484.67     28.57 o 
   6   9   9      255.96      282.01     13.83 o 
  -9  10   9       89.28       85.96     36.08 o 
  -8  10   9       46.36       43.29     12.85 o 
  -7  10   9        5.99        1.68     11.14 o 
  -6  10   9        3.68        2.96     12.83 o 
  -5  10   9        4.52        7.32      7.76 o 
  -4  10   9      357.99      395.31     16.23 o 
  -3  10   9       17.53       33.20      8.93 o 
  -2  10   9      120.36      109.02     10.35 o 
  -1  10   9       65.63       67.51      8.92 o 
   0  10   9      558.63      533.40     12.86 o 
   1  10   9        1.38       -6.61      6.61 o 
   2  10   9       99.82       86.53      7.17 o 
   3  10   9       51.00       41.58      7.50 o 
   4  10   9       15.98       27.04      7.68 o 
   5  10   9        1.26       -5.63      6.81 o 
   6  10   9       23.74       11.77      9.53 o 
  -8  11   9       14.54       10.07     12.40 o 
  -7  11   9      733.02      751.62     29.09 o 
  -6  11   9        2.62       -2.41     10.58 o 
  -5  11   9      183.30      235.25     14.27 o 
  -4  11   9       16.33       18.53      8.44 o 
  -3  11   9      456.73      446.16     17.08 o 
  -2  11   9        2.61       -2.85      7.20 o 
  -1  11   9      496.29      506.47     17.79 o 
   0  11   9        3.85       15.53      8.11 o 
   1  11   9      390.24      404.94     15.37 o 
   2  11   9      103.50      108.87     17.22 o 
   3  11   9      193.37      207.99     13.78 o 
   4  11   9       12.07       13.99      8.82 o 
  -6  12   9      394.84      453.76     24.27 o 
  -5  12   9       55.53       56.59     10.95 o 
  -4  12   9       99.49       79.56     11.27 o 
  -3  12   9        1.01       -5.77      8.22 o 
  -2  12   9      148.77      155.48     12.54 o 
  -1  12   9        0.48       -4.34      8.01 o 
   0  12   9      280.09      271.47     14.89 o 
   1  12   9      267.54      254.70     18.30 o 
   2  12   9      192.41      192.86     13.57 o 
   3  12   9      173.00      187.30     14.06 o 
  -4  13   9        2.50        3.73      9.36 o 
  -3  13   9        0.26       -2.79      8.99 o 
  -2  13   9       73.26       88.32     11.81 o 
  -1  13   9       54.72       68.37     10.79 o 
   0  13   9       88.25       64.43     13.97 o 
   1  13   9      100.55      128.10     15.48 o 
 -12   0  10       58.35       29.40     17.10 o 
 -11   0  10      188.57      198.82     24.05 o 
 -10   0  10      958.78      974.86     43.83 o 
  -9   0  10     2120.05     2171.54     45.81 o 
  -8   0  10     1479.97     1499.31     37.95 o 
  -7   0  10        2.78        7.51      7.36 o 
  -6   0  10       12.27       13.63     14.70 o 
  -5   0  10        1.82       -3.50      9.09 o 
  -4   0  10     2036.14     2025.83     39.49 o 
  -3   0  10       13.25       23.41      6.01 o 
  -2   0  10     6205.75     6133.79     81.17 o 
  -1   0  10      253.99      231.95     38.42 o 
   0   0  10     5338.59     5131.74     68.26 o 
   1   0  10      146.26      138.15      7.58 o 
   2   0  10     2101.90     2100.69     37.01 o 
   3   0  10        6.66        9.43      6.39 o 
   4   0  10     3490.71     3374.00     60.02 o 
   5   0  10       22.84       16.88      7.15 o 
   6   0  10      685.16      681.10     21.23 o 
   7   0  10      159.35      166.22     20.31 o 
   8   0  10      397.02      354.35     27.26 o 
   9   0  10       17.74       39.02     15.50 o 
 -12   1  10       37.66       55.66     16.03 o 
 -11   1  10      309.39      299.91     19.82 o 
 -10   1  10       30.91       20.21      8.59 o 
  -9   1  10      221.66      233.47     14.51 o 
  -8   1  10      217.27      214.07      9.45 o 
  -7   1  10       26.11       32.67      5.59 o 
  -6   1  10      193.35      203.64      8.55 o 
  -5   1  10       43.73       42.74      5.31 o 
  -4   1  10      215.11      188.93      7.61 o 
  -3   1  10        5.74        3.02      3.73 o 
  -2   1  10       75.77       80.57      5.33 o 
  -1   1  10      641.99      635.80      9.44 o 
   0   1  10      393.56      398.71      8.47 o 
   1   1  10       16.13        4.89      2.20 o 
   2   1  10       37.37       36.21      4.37 o 
   3   1  10      291.05      275.49      7.73 o 
   4   1  10       83.40       66.67      6.00 o 
   5   1  10      272.06      270.13     11.58 o 
   6   1  10       64.31       71.12      8.23 o 
   7   1  10       48.43       37.76      7.92 o 
   8   1  10        0.13        9.09      9.45 o 
   9   1  10       91.05       77.20     13.21 o 
 -12   2  10      309.58      265.68     30.46 o 
 -11   2  10      405.47      370.21     29.02 o 
 -10   2  10     1299.45     1203.40     26.99 o 
  -9   2  10     1140.35     1119.27     37.57 o 
  -8   2  10     2593.15     2597.68     43.28 o 
  -7   2  10     1002.60      975.84     18.13 o 
  -6   2  10      408.18      409.85     11.19 o 
  -5   2  10      274.61      295.02      9.75 o 
  -4   2  10     3693.75     3656.81     45.81 o 
  -3   2  10      380.78      377.01      8.92 o 
  -2   2  10     1743.93     1795.06     22.16 o 
  -1   2  10      111.57      117.97      5.40 o 
   0   2  10     1258.14     1248.21     18.36 o 
   1   2  10      504.02      522.16     10.00 o 
   2   2  10     1776.84     1868.26     25.18 o 
   3   2  10      660.56      628.21     11.22 o 
   4   2  10      694.52      691.86     19.59 o 
   5   2  10      106.84       98.91      8.51 o 
   6   2  10      550.56      543.85     16.40 o 
   7   2  10      144.84      138.00     10.48 o 
   8   2  10      518.81      566.15     18.25 o 
   9   2  10      278.56      253.67     18.09 o 
 -12   3  10      280.81      271.33     20.41 o 
 -11   3  10      219.05      208.84     14.39 o 
 -10   3  10       11.28       15.69      8.01 o 
  -9   3  10     1060.10      988.92     23.65 o 
  -8   3  10      500.51      441.45     15.99 o 
  -7   3  10      851.17      848.71     20.26 o 
  -6   3  10       56.03       50.03      5.76 o 
  -5   3  10     4779.18     4909.14     59.88 o 
  -4   3  10       96.23      103.85      8.02 o 
  -3   3  10     7036.77     6880.10     71.27 o 
  -2   3  10      300.47      308.54      8.59 o 
  -1   3  10     3396.36     3437.54     41.63 o 
   0   3  10      935.73      925.73     16.19 o 
   1   3  10     3294.84     3281.67     41.77 o 
   2   3  10       49.79       35.15      5.40 o 
   3   3  10     1231.91     1279.17     20.86 o 
   4   3  10      512.50      447.16     11.82 o 
   5   3  10     1047.57     1066.83     19.46 o 
   6   3  10       56.61       58.72      8.20 o 
   7   3  10      817.43      809.41     20.87 o 
   8   3  10       92.94       99.90     10.28 o 
   9   3  10      548.10      595.03     40.89 o 
 -12   4  10       15.84       19.24     11.09 o 
 -11   4  10       53.00       57.20     10.37 o 
 -10   4  10       63.05       65.94      9.96 o 
  -9   4  10       17.61       23.13      8.20 o 
  -8   4  10      146.86      163.60     11.50 o 
  -7   4  10       98.40       88.55      9.03 o 
  -6   4  10      398.63      382.45     24.26 o 
  -5   4  10       24.72       24.50      4.91 o 
  -4   4  10        4.01       -1.27      2.46 o 
  -3   4  10      232.59      228.53     15.19 o 
  -2   4  10      142.75      162.94      9.78 o 
  -1   4  10       40.77       44.61      5.25 o 
   0   4  10        2.81       -3.27      4.16 o 
   1   4  10      227.30      197.18      8.46 o 
   2   4  10      245.61      242.51     13.27 o 
   3   4  10      232.46      206.99      8.92 o 
   4   4  10       99.50      114.61      7.48 o 
   5   4  10      333.55      297.32     13.19 o 
   6   4  10        7.29        8.04      7.08 o 
   7   4  10       11.08       14.13      7.53 o 
   8   4  10       23.82       16.48     10.73 o 
 -12   5  10      153.90      170.20     14.17 o 
 -11   5  10      104.79      106.36     12.12 o 
 -10   5  10      125.77      139.07     12.12 o 
  -9   5  10      340.38      320.87     18.68 o 
  -8   5  10       69.64       57.98     11.34 o 
  -7   5  10     1710.40     1664.60     44.63 o 
  -6   5  10       68.25       45.26     10.58 o 
  -5   5  10     1204.62     1212.26     23.28 o 
  -4   5  10      567.25      519.17     12.45 o 
  -3   5  10     2961.38     2944.87     54.32 o 
  -2   5  10        7.45        5.94      4.02 o 
  -1   5  10      958.19      953.80     17.21 o 
   0   5  10      108.75      109.99      7.05 o 
   1   5  10     1011.40     1025.53     18.36 o 
   2   5  10        0.66        5.77      4.92 o 
   3   5  10     1904.10     1790.60     27.30 o 
   4   5  10        4.50        2.69      5.14 o 
   5   5  10      746.45      750.86     16.76 o 
   6   5  10       99.97       99.11      8.19 o 
   7   5  10      278.70      278.76     40.08 o 
   8   5  10       19.35       17.53     10.77 o 
 -11   6  10       47.61       35.89     15.50 o 
 -10   6  10       87.88       86.12     24.59 o 
  -9   6  10      245.08      196.06     16.24 o 
  -8   6  10      830.32      784.35     39.02 o 
  -7   6  10        2.43        3.66      8.83 o 
  -6   6  10      179.25      157.81     15.77 o 
  -5   6  10      413.03      409.32     14.69 o 
  -4   6  10      275.29      268.03      9.61 o 
  -3   6  10        7.41       -3.80      4.90 o 
  -2   6  10      137.45      147.14      7.99 o 
  -1   6  10      438.87      399.63     11.62 o 
   0   6  10       10.24        4.63      4.97 o 
   1   6  10       68.84       69.87      6.50 o 
   2   6  10        8.22       10.81      6.48 o 
   3   6  10      296.54      284.73     10.72 o 
   4   6  10      461.06      449.40     13.06 o 
   5   6  10      240.96      236.89     12.30 o 
   6   6  10       96.45      105.46      9.41 o 
   7   6  10       30.20       41.05     11.11 o 
   8   6  10      196.98      218.25     17.76 o 
 -11   7  10      252.16      246.43     35.27 o 
 -10   7  10      107.91      114.21     14.92 o 
  -9   7  10       34.69       19.70     13.63 o 
  -8   7  10      345.16      332.96     20.03 o 
  -7   7  10      253.04      262.04     19.51 o 
  -6   7  10      629.17      653.97     23.98 o 
  -5   7  10      410.20      422.65     15.66 o 
  -4   7  10      170.06      162.66     10.97 o 
  -3   7  10      641.30      639.40     19.67 o 
  -2   7  10        2.81        2.40      5.12 o 
  -1   7  10       11.31        6.86      5.37 o 
   0   7  10        0.57       -2.59      4.92 o 
   1   7  10     1641.89     1559.80     26.77 o 
   2   7  10      430.01      439.52     12.63 o 
   3   7  10      769.14      782.88     23.99 o 
   4   7  10       52.53       59.82      7.10 o 
   5   7  10      408.66      396.84     18.67 o 
   6   7  10      491.46      528.28     18.51 o 
   7   7  10       96.67      113.34     16.76 o 
 -10   8  10      278.85      293.33     20.95 o 
  -9   8  10       48.60       48.92     18.17 o 
  -8   8  10      637.32      638.62     25.67 o 
  -7   8  10       92.11      109.54     13.23 o 
  -6   8  10     1890.13     1904.25     45.35 o 
  -5   8  10      427.25      422.21     15.83 o 
  -4   8  10     2485.50     2518.25     43.34 o 
  -3   8  10        7.48        6.41      7.10 o 
  -2   8  10     1967.46     1889.57     29.14 o 
  -1   8  10       15.10       19.69      5.98 o 
   0   8  10     2572.75     2395.91     34.72 o 
   1   8  10      174.22      180.32      9.48 o 
   2   8  10     2171.63     2044.83     31.52 o 
   3   8  10       10.95        6.06      6.06 o 
   4   8  10      604.73      585.81     15.43 o 
   5   8  10       25.37       19.67      8.42 o 
   6   8  10      272.77      270.42     19.28 o 
   7   8  10       19.83       29.40      9.26 o 
  -9   9  10        7.17        6.92     11.14 o 
  -8   9  10       12.02       14.17     19.24 o 
  -7   9  10      139.19      136.23     15.10 o 
  -6   9  10       17.41       16.76     10.56 o 
  -5   9  10       99.32      119.83     17.29 o 
  -4   9  10      108.70       93.12     10.07 o 
  -3   9  10      172.72      163.76     11.81 o 
  -2   9  10       14.74       25.15      7.81 o 
  -1   9  10       37.50       37.00      6.59 o 
   0   9  10        4.00        4.60      5.92 o 
   1   9  10        5.28        6.11      6.12 o 
   2   9  10       22.33       19.74      6.33 o 
   3   9  10       46.00       39.11      7.10 o 
   4   9  10       14.37       12.15      8.07 o 
   5   9  10       15.64       16.29      8.52 o 
   6   9  10       97.89       99.29     11.72 o 
  -8  10  10      488.56      508.20     55.58 o 
  -7  10  10      182.04      193.33     16.99 o 
  -6  10  10      901.70     1009.09     58.79 o 
  -5  10  10       47.87       54.13     11.63 o 
  -4  10  10      246.70      244.08     14.29 o 
  -3  10  10       12.08       14.69      8.88 o 
  -2  10  10      678.62      707.20     20.61 o 
  -1  10  10        6.28        1.96      7.60 o 
   0  10  10     1179.55     1156.34     22.27 o 
   1  10  10       50.50       65.11      7.74 o 
   2  10  10      554.81      532.29     15.38 o 
   3  10  10       44.84       36.51      9.03 o 
   4  10  10      459.26      474.68     21.06 o 
   5  10  10        0.69        5.53      7.93 o 
  -7  11  10      122.23      116.68     16.03 o 
  -6  11  10       42.91       43.08     12.83 o 
  -5  11  10       18.47       20.28      8.91 o 
  -4  11  10      144.43      130.51     11.83 o 
  -3  11  10       24.44       20.46      8.41 o 
  -2  11  10       14.62       12.22      8.84 o 
  -1  11  10      198.56      214.02     13.47 o 
   0  11  10      112.91      133.61     11.30 o 
   1  11  10      179.93      176.32     10.37 o 
   2  11  10        0.77       -2.22      6.94 o 
   3  11  10      115.48      124.43     17.53 o 
   4  11  10        0.80       -3.62     10.55 o 
  -6  12  10      171.91      156.33     17.19 o 
  -5  12  10       18.19       17.54      9.93 o 
  -4  12  10        1.66        3.27      8.63 o 
  -3  12  10       38.00       37.98      9.76 o 
  -2  12  10      172.95      190.72     14.59 o 
  -1  12  10        1.97      -10.43     10.43 o 
   0  12  10       62.30       46.38      9.73 o 
   1  12  10       38.61       29.87     12.83 o 
   2  12  10      108.63      142.56     19.62 o 
 -12   1  11      516.46      517.51     58.26 o 
 -11   1  11       89.77       56.11     12.66 o 
 -10   1  11      646.16      591.95     18.75 o 
  -9   1  11      369.25      395.77     15.39 o 
  -8   1  11     1997.04     2000.16     30.09 o 
  -7   1  11      457.93      460.83     19.36 o 
  -6   1  11        6.63       10.68      5.12 o 
  -5   1  11      561.71      561.12     12.87 o 
  -4   1  11     1065.16     1077.61     18.16 o 
  -3   1  11     3543.83     3533.29     44.47 o 
  -2   1  11     1147.35     1155.18     18.61 o 
  -1   1  11     2688.58     2771.62     28.45 o 
   0   1  11       15.58        8.60      2.66 o 
   1   1  11     1031.48     1076.50     20.37 o 
   2   1  11        7.04        6.92      4.53 o 
   3   1  11     1750.87     1786.18     25.76 o 
   4   1  11       95.10      101.59      8.32 o 
   5   1  11     1960.58     1924.32     33.62 o 
   6   1  11       51.53       77.79      9.00 o 
   7   1  11      479.72      480.36     24.05 o 
   8   1  11       19.69       16.03     10.20 o 
 -12   2  11      190.59      156.59     17.19 o 
 -11   2  11       83.67       75.96     18.71 o 
 -10   2  11      502.94      476.63     17.15 o 
  -9   2  11      469.41      481.45     17.12 o 
  -8   2  11     1358.96     1311.90     26.92 o 
  -7   2  11      111.78      117.42      7.55 o 
  -6   2  11     1048.46     1061.44     18.90 o 
  -5   2  11      573.33      566.50     13.10 o 
  -4   2  11     2731.77     2767.26     36.71 o 
  -3   2  11      896.23      809.87     13.33 o 
  -2   2  11      803.48      767.41     12.51 o 
  -1   2  11      438.16      447.02     14.69 o 
   0   2  11      355.60      361.59      9.44 o 
   1   2  11       76.14       76.93      5.88 o 
   2   2  11      137.15      136.12      7.53 o 
   3   2  11       31.63       34.72      6.89 o 
   4   2  11     1408.03     1421.78     27.08 o 
   5   2  11        4.54        5.88      6.47 o 
   6   2  11       55.70       49.12      8.81 o 
   7   2  11      167.43      161.99     11.47 o 
   8   2  11      218.44      238.84     17.34 o 
 -12   3  11      200.73      192.94     18.30 o 
 -11   3  11        9.83        6.38      8.38 o 
 -10   3  11      270.25      242.17     13.86 o 
  -9   3  11      352.54      323.96     18.79 o 
  -8   3  11      211.34      216.26     12.55 o 
  -7   3  11      102.15      113.82     15.24 o 
  -6   3  11       69.95       69.32      6.30 o 
  -5   3  11      284.07      263.10     15.08 o 
  -4   3  11      631.66      648.45     14.97 o 
  -3   3  11     2957.57     2944.06     34.18 o 
  -2   3  11      777.21      761.24     13.85 o 
  -1   3  11      759.03      741.54     17.44 o 
   0   3  11      623.88      612.59     13.39 o 
   1   3  11     1109.31     1087.84     20.69 o 
   2   3  11      243.65      242.57     11.88 o 
   3   3  11      102.37      107.70      7.06 o 
   4   3  11      141.40      106.89      8.80 o 
   5   3  11       71.72       74.99      8.41 o 
   6   3  11       92.23       98.03      9.56 o 
   7   3  11      152.32      160.25     16.02 o 
   8   3  11      283.23      310.44     15.61 o 
 -12   4  11      391.66      397.08     21.04 o 
 -11   4  11      426.22      437.66     18.09 o 
 -10   4  11      126.21      121.50     13.02 o 
  -9   4  11     1174.45     1225.97     27.51 o 
  -8   4  11      852.88      849.32     21.49 o 
  -7   4  11      574.77      553.00     16.87 o 
  -6   4  11      113.56      134.72      9.75 o 
  -5   4  11      320.49      319.85     10.25 o 
  -4   4  11     3517.02     3462.13     39.81 o 
  -3   4  11      125.68      129.40      6.32 o 
  -2   4  11     1559.34     1602.19     27.87 o 
  -1   4  11       88.58      102.02      7.00 o 
   0   4  11     3268.00     3205.22     41.79 o 
   1   4  11      441.44      428.62     11.91 o 
   2   4  11     3080.24     2939.19     39.31 o 
   3   4  11       76.56       87.52      9.95 o 
   4   4  11     2044.25     2059.44     35.92 o 
   5   4  11        4.49       12.02      6.98 o 
   6   4  11      569.70      569.43     23.49 o 
   7   4  11      110.89      113.00     11.41 o 
   8   4  11      559.91      578.56     24.15 o 
 -11   5  11       25.21       28.02      9.73 o 
 -10   5  11       53.16       57.26     10.06 o 
  -9   5  11       74.53       69.42     14.50 o 
  -8   5  11      302.35      307.63     15.00 o 
  -7   5  11        2.73       -0.27      8.69 o 
  -6   5  11        6.97        5.31      8.12 o 
  -5   5  11        1.75        1.13      4.63 o 
  -4   5  11      201.58      198.02      7.83 o 
  -3   5  11        4.57       -1.22      4.87 o 
  -2   5  11      208.86      202.65     12.42 o 
  -1   5  11        2.31        1.09      4.86 o 
   0   5  11       65.75       61.10      6.32 o 
   1   5  11       19.44       14.90      5.00 o 
   2   5  11       42.07       39.92      7.90 o 
   3   5  11        3.11        6.69      5.21 o 
   4   5  11      757.49      735.90     16.61 o 
   5   5  11      142.42      140.22     11.80 o 
   6   5  11       14.31        2.16      7.39 o 
   7   5  11       52.40       30.53     12.56 o 
 -11   6  11       35.40       37.49     11.19 o 
 -10   6  11      366.28      373.93     21.88 o 
  -9   6  11      506.82      502.18     22.86 o 
  -8   6  11      700.63      723.78     25.89 o 
  -7   6  11      784.90      755.86     25.70 o 
  -6   6  11      863.90      877.96     27.58 o 
  -5   6  11     1548.56     1561.11     30.31 o 
  -4   6  11       91.15       82.44      6.94 o 
  -3   6  11      102.30      105.61      7.32 o 
  -2   6  11        7.49       10.52      5.21 o 
  -1   6  11       38.31       50.02      6.14 o 
   0   6  11      215.15      218.76      9.46 o 
   1   6  11       97.21       91.54      7.25 o 
   2   6  11      968.80      999.24     21.93 o 
   3   6  11       35.74       49.87      6.77 o 
   4   6  11      764.95      736.73     18.13 o 
   5   6  11       24.57       25.59      6.57 o 
   6   6  11      303.07      313.73     16.28 o 
   7   6  11       16.52       31.91     11.14 o 
 -10   7  11      109.29      126.92     15.68 o 
  -9   7  11      168.59      133.25     15.30 o 
  -8   7  11       94.97       62.03     12.09 o 
  -7   7  11      723.30      709.66     26.07 o 
  -6   7  11      165.64      155.80     14.36 o 
  -5   7  11      488.30      478.25     16.76 o 
  -4   7  11     1008.46      961.02     23.03 o 
  -3   7  11      942.44      951.89     18.64 o 
  -2   7  11        7.07       17.42      5.64 o 
  -1   7  11     1451.37     1437.73     24.06 o 
   0   7  11      789.16      733.59     16.29 o 
   1   7  11     1019.33      992.27     23.22 o 
   2   7  11      497.73      472.97     13.56 o 
   3   7  11      739.75      734.13     16.95 o 
   4   7  11       63.95       73.41      7.81 o 
   5   7  11      230.47      246.90     11.70 o 
   6   7  11       41.07       28.07      8.69 o 
   7   7  11      180.71      172.10     22.98 o 
 -10   8  11       36.33       44.69     17.90 o 
  -9   8  11        2.22       -0.76     10.56 o 
  -8   8  11       83.20       83.61     13.38 o 
  -7   8  11      254.90      233.31     17.57 o 
  -6   8  11      523.84      551.53     23.42 o 
  -5   8  11        0.55        4.05      9.02 o 
  -4   8  11      370.51      400.18     15.81 o 
  -3   8  11       41.86       24.94      8.05 o 
  -2   8  11      174.05      178.39     10.65 o 
  -1   8  11      211.91      190.45     11.03 o 
   0   8  11      261.70      244.05     10.97 o 
   1   8  11       25.35       23.53      6.54 o 
   2   8  11      232.16      209.09     10.47 o 
   3   8  11       26.18       28.30      6.85 o 
   4   8  11       52.67       55.93      7.67 o 
   5   8  11       39.46       49.72      9.45 o 
   6   8  11       32.54       26.40     10.25 o 
  -9   9  11      130.02      126.08     20.31 o 
  -8   9  11      477.79      526.42     25.31 o 
  -7   9  11      671.12      677.21     29.40 o 
  -6   9  11      728.37      771.30     27.78 o 
  -5   9  11      653.45      707.02     21.23 o 
  -4   9  11      234.87      227.22     13.78 o 
  -3   9  11     1000.03     1031.56     31.13 o 
  -2   9  11       33.67       34.98      8.72 o 
  -1   9  11     1374.14     1307.49     23.72 o 
   0   9  11       35.94       34.92      6.78 o 
   1   9  11     1855.60     1795.37     29.51 o 
   2   9  11       66.92       82.18      8.19 o 
   3   9  11      520.23      489.05     14.81 o 
   4   9  11        2.65       -7.66      7.66 o 
   5   9  11      673.03      665.01     21.29 o 
  -8  10  11      222.02      193.69     17.92 o 
  -7  10  11       43.16       47.79     24.05 o 
  -6  10  11       74.54       78.80     14.36 o 
  -5  10  11       12.81        9.56      8.53 o 
  -4  10  11       57.07       52.79      9.77 o 
  -3  10  11       92.13      104.16     10.99 o 
  -2  10  11       55.95       56.57     12.36 o 
  -1  10  11       60.04       67.84      9.56 o 
   0  10  11      155.28      161.41     10.08 o 
   1  10  11        1.53       -1.12      9.03 o 
   2  10  11        5.82       13.41      6.82 o 
   3  10  11        1.35      -11.25     11.25 o 
   4  10  11        1.10        0.69      8.12 o 
  -7  11  11      233.62      296.66     21.53 o 
  -6  11  11      178.48      189.02     18.52 o 
  -5  11  11      147.34      143.47     13.11 o 
  -4  11  11      157.49      155.64     13.12 o 
  -3  11  11      141.74      134.88     19.98 o 
  -2  11  11       52.76       45.64      9.65 o 
  -1  11  11      257.49      278.26     15.21 o 
   0  11  11      186.52      188.37     13.16 o 
   1  11  11      160.12      160.68      9.30 o 
   2  11  11        2.29       -6.10      7.12 o 
   3  11  11      145.44      139.69     11.07 o 
  -5  12  11      184.35      202.44     15.29 o 
  -4  12  11        5.75       -7.92      9.60 o 
  -3  12  11      169.53      157.41     13.56 o 
  -2  12  11      328.90      339.48     17.58 o 
  -1  12  11       36.12       32.54      9.94 o 
   0  12  11      218.36      217.49     14.56 o 
   1  12  11       65.42       85.32     14.30 o 
 -12   0  12      166.70      168.89     25.65 o 
 -11   0  12       62.43       43.83     17.10 o 
 -10   0  12      331.86      393.90     28.86 o 
  -9   0  12      983.76      981.15     27.78 o 
  -8   0  12      528.38      541.35     19.55 o 
  -7   0  12      311.09      314.00     15.60 o 
  -6   0  12       66.69       69.76      9.45 o 
  -5   0  12     1435.99     1436.98     32.50 o 
  -4   0  12      894.33      915.23     23.80 o 
  -3   0  12     4157.40     4063.33     71.38 o 
  -2   0  12      603.20      596.18     17.33 o 
  -1   0  12     1400.64     1498.91     31.93 o 
   0   0  12      254.04      251.15     12.78 o 
   1   0  12      490.48      532.31     44.36 o 
   2   0  12      141.65      141.85     20.84 o 
   3   0  12     1535.58     1537.12     33.56 o 
   4   0  12     2729.19     2794.23     53.19 o 
   5   0  12       38.66       23.52     12.29 o 
   6   0  12      150.60      131.48     18.71 o 
   7   0  12       56.15       31.00     15.50 o 
   8   0  12     1111.94     1090.30     47.57 o 
 -12   1  12       87.31       68.71     16.30 o 
 -11   1  12        0.61        3.82     10.18 o 
 -10   1  12      373.92      348.32     21.00 o 
  -9   1  12      181.84      175.91     12.20 o 
  -8   1  12      364.81      371.07     12.18 o 
  -7   1  12      106.57      103.17      9.26 o 
  -6   1  12      140.92      122.72     12.27 o 
  -5   1  12      196.79      184.45      8.53 o 
  -4   1  12       98.36       90.43      6.54 o 
  -3   1  12      179.04      183.06      7.77 o 
  -2   1  12        1.49        1.13      3.63 o 
  -1   1  12      825.21      845.23     13.87 o 
   0   1  12      166.06      174.09      7.20 o 
   1   1  12      117.65      116.74     12.03 o 
   2   1  12     1017.40      986.87     17.47 o 
   3   1  12      748.87      749.72     15.18 o 
   4   1  12      393.02      380.01     19.90 o 
   5   1  12       40.39       42.29      7.89 o 
   6   1  12       41.24       50.07     10.58 o 
   7   1  12        2.48       -2.67      9.45 o 
   8   1  12       46.43       44.89     12.09 o 
 -12   2  12        6.88        0.18     12.28 o 
 -11   2  12      351.73      312.33     20.57 o 
 -10   2  12        1.58        3.72     11.21 o 
  -9   2  12      399.06      394.17     15.88 o 
  -8   2  12      609.30      617.76     19.29 o 
  -7   2  12      675.27      616.64     14.55 o 
  -6   2  12      330.94      329.70     14.33 o 
  -5   2  12      478.88      497.88     12.77 o 
  -4   2  12     2341.79     2448.79     33.70 o 
  -3   2  12     1889.56     1840.20     23.86 o 
  -2   2  12      557.17      536.74     17.67 o 
  -1   2  12      810.19      786.97     26.31 o 
   0   2  12      761.36      760.78     14.97 o 
   1   2  12       79.13       78.02      5.35 o 
   2   2  12      452.88      458.33     14.20 o 
   3   2  12       55.77       58.77      7.50 o 
   4   2  12     1072.59     1053.66     23.06 o 
   5   2  12       10.47        6.77      6.79 o 
   6   2  12      766.72      780.56     20.48 o 
   7   2  12        3.56       -2.01      9.43 o 
   8   2  12      351.77      383.42     39.55 o 
 -12   3  12     1051.90     1106.19     53.98 o 
 -11   3  12        6.05        7.00      8.83 o 
 -10   3  12      699.95      699.82     31.95 o 
  -9   3  12       46.25       29.17      8.72 o 
  -8   3  12     2497.84     2493.54     43.09 o 
  -7   3  12     1067.79      999.45     33.00 o 
  -6   3  12      706.29      663.38     14.62 o 
  -5   3  12     1217.80     1182.62     20.27 o 
  -4   3  12     2414.22     2400.06     33.14 o 
  -3   3  12     2200.42     2123.17     26.70 o 
  -2   3  12     2235.05     2176.13     30.84 o 
  -1   3  12      759.25      796.01     15.59 o 
   0   3  12      202.52      218.66      9.24 o 
   1   3  12     1691.48     1581.01     24.38 o 
   2   3  12      179.28      194.14     10.34 o 
   3   3  12     1120.90     1092.13     23.28 o 
   4   3  12       23.12       37.08      8.99 o 
   5   3  12      943.68      908.30     22.16 o 
   6   3  12      121.21      131.72     11.40 o 
   7   3  12      126.59      127.87     11.39 o 
 -11   4  12        1.27       -2.70      8.88 o 
 -10   4  12      325.26      316.41     26.84 o 
  -9   4  12      230.84      228.53     13.44 o 
  -8   4  12       42.57       36.54      8.43 o 
  -7   4  12       11.80       11.99      6.99 o 
  -6   4  12      179.95      190.00     11.07 o 
  -5   4  12      163.29      177.45      8.72 o 
  -4   4  12       10.70       10.86      4.41 o 
  -3   4  12       22.58       13.92      5.37 o 
  -2   4  12      306.99      299.97     10.45 o 
  -1   4  12       27.81       29.27      5.75 o 
   0   4  12      102.75      111.76      7.45 o 
   1   4  12       58.19       47.32      5.93 o 
   2   4  12       86.02       97.47      7.33 o 
   3   4  12      587.53      547.23     14.66 o 
   4   4  12       34.05       34.27      7.49 o 
   5   4  12      198.27      220.28     12.54 o 
   6   4  12        0.98       -3.56      7.39 o 
   7   4  12        4.11       -7.80      7.80 o 
 -11   5  12      148.96      145.18     13.16 o 
 -10   5  12      999.36     1042.79     26.53 o 
  -9   5  12      446.14      473.21     20.11 o 
  -8   5  12     1736.55     1728.89     34.33 o 
  -7   5  12      133.31      153.35     11.96 o 
  -6   5  12     1456.99     1487.94     29.41 o 
  -5   5  12       91.20      100.13      8.81 o 
  -4   5  12      923.85      913.45     17.84 o 
  -3   5  12      506.62      533.26     13.25 o 
  -2   5  12      131.96      132.88      8.13 o 
  -1   5  12      647.55      626.77     14.51 o 
   0   5  12      457.80      482.60     14.12 o 
   1   5  12     1259.03     1247.75     21.83 o 
   2   5  12      249.57      236.39     10.53 o 
   3   5  12      976.42      915.13     18.66 o 
   4   5  12      155.10      146.93      9.25 o 
   5   5  12      349.95      360.35     20.44 o 
   6   5  12        9.83       -0.37      7.45 o 
   7   5  12      242.02      240.05     18.13 o 
 -11   6  12       69.51       89.45     12.13 o 
 -10   6  12        6.11        1.74      8.72 o 
  -9   6  12       97.32       82.23     10.68 o 
  -8   6  12       92.01       97.36     10.72 o 
  -7   6  12       40.57       41.56      8.63 o 
  -6   6  12       27.23       32.10      7.78 o 
  -5   6  12       55.53       54.29      8.73 o 
  -4   6  12       55.61       53.98      6.51 o 
  -3   6  12        9.20       11.03      5.54 o 
  -2   6  12       58.25       72.48      6.96 o 
  -1   6  12        1.51       -4.93      4.93 o 
   0   6  12      655.03      662.91     15.43 o 
   1   6  12      405.64      388.01     12.39 o 
   2   6  12      181.67      181.72      9.67 o 
   3   6  12      220.80      218.89     10.49 o 
   4   6  12      215.68      214.83     10.79 o 
   5   6  12      174.72      195.33     12.53 o 
   6   6  12       14.90       10.79     10.39 o 
 -10   7  12      108.39      104.82     12.29 o 
  -9   7  12        7.08       11.19     22.45 o 
  -8   7  12      170.66      157.97     15.49 o 
  -7   7  12       22.87       27.11     11.14 o 
  -6   7  12      234.68      265.61     18.33 o 
  -5   7  12      668.10      662.67     21.30 o 
  -4   7  12       38.26       36.49      8.41 o 
  -3   7  12      473.99      467.96     13.15 o 
  -2   7  12      321.61      298.28     12.65 o 
  -1   7  12      836.17      856.07     18.13 o 
   0   7  12      704.47      699.45     19.52 o 
   1   7  12      823.17      788.41     17.55 o 
   2   7  12       79.97       79.10      8.18 o 
   3   7  12      247.91      250.02     11.35 o 
   4   7  12       11.08       16.07      6.52 o 
   5   7  12       60.22       63.18      8.20 o 
   6   7  12        3.79        8.29     10.56 o 
  -9   8  12      364.71      318.26     21.35 o 
  -8   8  12      181.14      178.31     16.81 o 
  -7   8  12      728.71      740.40     28.34 o 
  -6   8  12      483.74      450.24     22.11 o 
  -5   8  12      980.89      972.26     24.85 o 
  -4   8  12      169.26      152.11     11.70 o 
  -3   8  12      777.17      745.20     20.93 o 
  -2   8  12      334.30      352.74     15.58 o 
  -1   8  12      982.67      946.58     19.47 o 
   0   8  12      832.63      818.37     18.21 o 
   1   8  12      599.44      586.87     15.55 o 
   2   8  12      192.95      190.94     10.76 o 
   3   8  12      126.01      116.20      9.13 o 
   4   8  12      417.58      415.23     14.42 o 
   5   8  12       11.09       11.80      8.49 o 
  -9   9  12       26.02       69.48     20.31 o 
  -8   9  12        0.19        3.32     11.49 o 
  -7   9  12        1.89       -2.14     12.29 o 
  -6   9  12       12.79       21.88     12.56 o 
  -5   9  12        6.68       10.73      8.01 o 
  -4   9  12      127.65      116.07     11.11 o 
  -3   9  12        1.55        3.37     10.87 o 
  -2   9  12        1.69        4.84      7.61 o 
  -1   9  12        1.10       -1.99      6.06 o 
   0   9  12        3.96        7.26      6.40 o 
   1   9  12       19.60       11.70      6.36 o 
   2   9  12       15.67       18.71      6.88 o 
   3   9  12       64.05       63.86      8.29 o 
   4   9  12       37.10       26.65      9.36 o 
  -7  10  12      391.31      355.93     22.86 o 
  -6  10  12       61.40       74.58     13.59 o 
  -5  10  12      775.32      809.96     23.67 o 
  -4  10  12       22.02       12.00      8.82 o 
  -3  10  12      273.72      290.44     15.73 o 
  -2  10  12      349.58      377.34     17.27 o 
  -1  10  12      110.70      120.19     12.33 o 
   0  10  12      263.80      265.32     12.53 o 
   1  10  12      222.35      238.10     11.96 o 
   2  10  12      187.03      190.63     13.96 o 
   3  10  12      141.71      136.78     12.03 o 
  -6  11  12       99.66       88.06     15.50 o 
  -5  11  12        5.42        1.11      9.46 o 
  -4  11  12      220.43      253.76     16.03 o 
  -3  11  12      229.49      238.41     15.37 o 
  -2  11  12       57.48       64.96     10.58 o 
  -1  11  12      375.62      373.32     17.45 o 
   0  11  12       44.60       38.55     13.46 o 
   1  11  12       93.09       89.54      9.28 o 
   2  11  12      356.75      362.57     14.74 o 
  -3  12  12        0.58        8.55     18.17 o 
  -2  12  12       87.60       85.74     12.90 o 
 -12   1  13      565.77      569.34     32.33 o 
 -11   1  13        0.24       -9.45      9.45 o 
 -10   1  13      631.21      561.94     23.98 o 
  -9   1  13      242.43      262.64     13.61 o 
  -8   1  13     1425.69     1423.24     26.85 o 
  -7   1  13      149.25      135.22      8.38 o 
  -6   1  13      807.71      824.56     16.87 o 
  -5   1  13      271.86      269.03     10.04 o 
  -4   1  13     2109.68     2166.66     30.91 o 
  -3   1  13     1254.90     1245.76     20.42 o 
  -2   1  13     1452.13     1382.09     26.38 o 
  -1   1  13      674.06      691.23     14.23 o 
   0   1  13      184.62      185.10      8.55 o 
   1   1  13      516.81      512.20     12.53 o 
   2   1  13     1244.01     1219.81     20.61 o 
   3   1  13     1127.15     1056.69     22.89 o 
   4   1  13      753.07      777.44     20.05 o 
   5   1  13      282.12      291.83     18.71 o 
   6   1  13      176.54      196.16     39.28 o 
   7   1  13      101.37       96.75     13.98 o 
 -12   2  13        0.49       13.12     12.83 o 
 -11   2  13      307.77      319.07     22.71 o 
 -10   2  13      164.33      153.30     19.88 o 
  -9   2  13      781.53      781.09     21.64 o 
  -8   2  13        2.39        0.75      7.27 o 
  -7   2  13     1136.08     1152.59     20.98 o 
  -6   2  13        5.51        3.12      5.13 o 
  -5   2  13      562.90      559.49     13.54 o 
  -4   2  13       47.78       47.59      5.79 o 
  -3   2  13     1535.46     1489.62     23.90 o 
  -2   2  13       16.90       10.16      5.21 o 
  -1   2  13      138.82      150.34      7.92 o 
   0   2  13      163.24      162.78      9.50 o 
   1   2  13      147.43      175.10     12.65 o 
   2   2  13      346.33      354.65     16.31 o 
   3   2  13      286.24      315.02     13.24 o 
   4   2  13      477.58      473.75     17.21 o 
   5   2  13      128.04      140.34     10.79 o 
   6   2  13       67.70       69.88     12.24 o 
   7   2  13      148.82      156.51     15.48 o 
 -11   3  13       22.86       19.60      9.91 o 
 -10   3  13      379.69      362.76     16.31 o 
  -9   3  13       57.27       76.55     15.02 o 
  -8   3  13      620.82      643.05     21.81 o 
  -7   3  13      342.78      330.87     20.16 o 
  -6   3  13      820.79      856.77     19.90 o 
  -5   3  13       46.80       43.49      5.92 o 
  -4   3  13       51.88       63.02      7.49 o 
  -3   3  13        7.28        7.84      5.43 o 
  -2   3  13      348.56      340.73     11.22 o 
  -1   3  13       51.41       45.66      5.90 o 
   0   3  13        3.62        3.41      5.00 o 
   1   3  13      212.17      212.00      9.34 o 
   2   3  13       44.06       41.33      8.86 o 
   3   3  13      416.46      463.37     19.91 o 
   4   3  13      301.19      270.14     13.34 o 
   5   3  13      542.56      597.05     18.66 o 
   6   3  13       71.26       86.82     12.27 o 
   7   3  13      161.56      175.89     17.64 o 
 -11   4  13      317.58      318.64     17.02 o 
 -10   4  13       86.70       88.57     11.30 o 
  -9   4  13      438.51      395.07     16.66 o 
  -8   4  13      141.78      128.15     18.61 o 
  -7   4  13     1703.92     1686.26     36.92 o 
  -6   4  13      252.85      257.90     12.99 o 
  -5   4  13     1020.13     1041.57     19.06 o 
  -4   4  13      449.44      442.85     16.82 o 
  -3   4  13     3965.97     3952.82     51.07 o 
  -2   4  13       48.18       65.13      6.83 o 
  -1   4  13     3084.68     3014.71     40.85 o 
   0   4  13      539.68      513.50     15.04 o 
   1   4  13     1113.46     1078.48     20.03 o 
   2   4  13      104.16      115.38      8.00 o 
   3   4  13      974.09      924.77     22.10 o 
   4   4  13      326.95      335.32     14.80 o 
   5   4  13      131.83      145.00     11.41 o 
   6   4  13      255.19      271.29     14.48 o 
 -11   5  13       81.31       86.39     17.97 o 
 -10   5  13       18.02       21.19      9.54 o 
  -9   5  13       44.53       33.34      8.74 o 
  -8   5  13        7.75       17.20      8.15 o 
  -7   5  13      174.14      202.38     16.33 o 
  -6   5  13        0.28       -0.61      6.82 o 
  -5   5  13        6.50        2.42      9.09 o 
  -4   5  13        9.53       11.66      5.76 o 
  -3   5  13        0.87       -3.78      5.27 o 
  -2   5  13       50.22       55.88      7.71 o 
  -1   5  13        7.28        5.64      5.53 o 
   0   5  13       92.40       86.66      7.31 o 
   1   5  13      752.23      700.45     17.75 o 
   2   5  13       31.08       34.30      6.62 o 
   3   5  13       48.30       41.32      8.10 o 
   4   5  13        7.06       10.73      7.30 o 
   5   5  13      203.07      183.94     19.67 o 
   6   5  13       53.12       43.25      9.00 o 
 -10   6  13       13.25        7.11      9.35 o 
  -9   6  13      651.86      575.68     19.85 o 
  -8   6  13       39.30       30.28      8.75 o 
  -7   6  13      137.41      145.82     11.26 o 
  -6   6  13       78.50       90.09     12.78 o 
  -5   6  13      281.32      298.00     17.76 o 
  -4   6  13      442.42      406.16     15.30 o 
  -3   6  13      319.80      337.45     11.77 o 
  -2   6  13      763.62      799.25     17.26 o 
  -1   6  13     1757.04     1721.91     27.70 o 
   0   6  13      536.69      551.64     14.68 o 
   1   6  13      696.26      681.06     16.34 o 
   2   6  13      193.64      178.94     15.35 o 
   3   6  13      207.93      205.88     10.67 o 
   4   6  13      378.33      398.35     15.73 o 
   5   6  13       50.35       56.43      9.56 o 
   6   6  13      229.69      241.54     18.97 o 
 -10   7  13      357.44      400.37     30.72 o 
  -9   7  13       21.92       37.54     10.02 o 
  -8   7  13      532.61      522.22     18.81 o 
  -7   7  13       32.51       34.48     11.90 o 
  -6   7  13      530.10      521.37     22.68 o 
  -5   7  13      128.19      127.31     11.00 o 
  -4   7  13      640.29      659.32     19.85 o 
  -3   7  13       11.07       14.64      6.41 o 
  -2   7  13      592.86      647.48     19.75 o 
  -1   7  13      219.99      219.72     10.61 o 
   0   7  13     1054.08     1071.68     21.29 o 
   1   7  13       21.74       18.58      6.41 o 
   2   7  13      251.36      241.04     14.66 o 
   3   7  13        2.11        6.19      7.17 o 
   4   7  13       77.15       81.38      8.51 o 
   5   7  13      200.26      227.88     13.86 o 
  -9   8  13      338.71      316.91     21.35 o 
  -8   8  13      116.95      119.05     21.91 o 
  -7   8  13      276.82      289.75     19.84 o 
  -6   8  13        4.97        3.30     10.39 o 
  -5   8  13      180.94      200.60     13.57 o 
  -4   8  13      126.77      105.37     10.88 o 
  -3   8  13        1.64        5.40      7.81 o 
  -2   8  13       89.10       77.57      7.83 o 
  -1   8  13       45.54       44.22      7.15 o 
   0   8  13      123.90      142.40      9.55 o 
   1   8  13        1.05        0.02      6.13 o 
   2   8  13      451.60      471.08     14.80 o 
   3   8  13        4.81       -3.65      6.30 o 
   4   8  13       53.05       51.33      8.29 o 
  -8   9  13     1160.35     1187.57     37.79 o 
  -7   9  13       84.47       84.93     13.97 o 
  -6   9  13     1328.29     1264.41     37.41 o 
  -5   9  13        3.67       -2.27      8.56 o 
  -4   9  13      406.72      420.51     17.48 o 
  -3   9  13       45.15       33.66     15.12 o 
  -2   9  13      322.51      291.72     15.31 o 
  -1   9  13      464.93      436.13     14.30 o 
   0   9  13      150.36      140.22      9.83 o 
   1   9  13      356.35      357.83     13.62 o 
   2   9  13      361.41      376.50     14.21 o 
   3   9  13      230.00      212.92     11.79 o 
  -7  10  13      300.34      298.02     33.14 o 
  -6  10  13       16.59       19.27     14.70 o 
  -5  10  13       22.50        9.69     10.22 o 
  -4  10  13       12.58       -4.39      8.44 o 
  -3  10  13       89.03       95.38     11.52 o 
  -2  10  13      140.53      151.89     12.65 o 
  -1  10  13       83.45      125.55     12.32 o 
   0  10  13      152.78      172.55     10.94 o 
   1  10  13       13.97       16.13      7.41 o 
   2  10  13       41.80       44.97      8.46 o 
  -5  11  13       30.78       22.78     14.06 o 
  -4  11  13      281.08      336.41     18.97 o 
  -3  11  13        0.78       -1.55      9.22 o 
  -2  11  13      184.09      195.10     16.62 o 
  -1  11  13       70.59       92.13     12.01 o 
   0  11  13      455.54      452.15     18.59 o 
 -11   0  14      311.36      309.99     30.46 o 
 -10   0  14      101.73       68.41     18.71 o 
  -9   0  14      451.12      458.03     30.46 o 
  -8   0  14      235.99      203.29     14.14 o 
  -7   0  14     1025.84     1037.05     28.52 o 
  -6   0  14      191.98      209.14     13.59 o 
  -5   0  14      991.56      949.82     26.07 o 
  -4   0  14        4.59        2.09      6.77 o 
  -3   0  14     2338.59     2340.84     58.79 o 
  -2   0  14      194.81      174.23     18.17 o 
  -1   0  14      865.52      887.67     24.43 o 
   0   0  14      112.47      116.22     10.88 o 
   1   0  14     2197.53     2249.71     45.28 o 
   2   0  14      531.09      506.43     18.71 o 
   3   0  14     1890.10     1703.86     57.72 o 
   4   0  14      458.68      540.34     32.07 o 
   5   0  14     1016.16     1007.46     43.29 o 
   6   0  14      140.81      128.27     20.31 o 
 -11   1  14       14.28        2.58     10.94 o 
 -10   1  14        4.60       19.56     11.32 o 
  -9   1  14       28.81       30.76      8.22 o 
  -8   1  14        1.63        2.22      5.99 o 
  -7   1  14        0.22        4.61      5.78 o 
  -6   1  14      273.91      267.31     10.64 o 
  -5   1  14       16.06       23.52      5.77 o 
  -4   1  14      714.77      775.83     15.87 o 
  -3   1  14      309.00      300.22     12.29 o 
  -2   1  14      125.07      122.55      7.49 o 
  -1   1  14      404.00      413.98     14.08 o 
   0   1  14      263.56      271.70     10.14 o 
   1   1  14       68.50       72.90      6.88 o 
   2   1  14       91.26       91.50      9.10 o 
   3   1  14       46.63       45.15     10.77 o 
   4   1  14       38.50       46.61     10.39 o 
   5   1  14        4.09        6.68      9.07 o 
   6   1  14      187.61      185.36     16.25 o 
 -11   2  14      482.40      508.12     25.31 o 
 -10   2  14       85.27       76.22     10.63 o 
  -9   2  14      542.34      546.17     18.69 o 
  -8   2  14       23.46       27.61      8.02 o 
  -7   2  14     1643.91     1656.68     27.00 o 
  -6   2  14        6.38        5.94      5.43 o 
  -5   2  14      265.06      252.62     10.05 o 
  -4   2  14      353.21      350.63     13.15 o 
  -3   2  14     1868.14     1899.92     28.75 o 
  -2   2  14      653.56      669.13     15.02 o 
  -1   2  14      945.70      914.42     21.15 o 
   0   2  14      437.06      432.83     14.59 o 
   1   2  14      394.73      407.85     14.48 o 
   2   2  14      162.11      157.44     13.80 o 
   3   2  14     1053.27     1000.99     23.15 o 
   4   2  14      137.00      138.56     17.35 o 
   5   2  14      100.52       87.87     21.91 o 
   6   2  14      110.85      110.74     13.92 o 
 -11   3  14       66.10       77.09     11.41 o 
 -10   3  14      432.63      405.66     17.44 o 
  -9   3  14        0.48        2.53      9.23 o 
  -8   3  14     1847.57     1881.81     35.87 o 
  -7   3  14       13.33       -0.12      7.01 o 
  -6   3  14     2073.32     2076.88     35.64 o 
  -5   3  14        1.40        2.06      6.35 o 
  -4   3  14      801.43      844.22     20.34 o 
  -3   3  14       56.50       69.72      6.88 o 
  -2   3  14     2014.73     1968.32     29.64 o 
  -1   3  14        1.82        2.27      4.97 o 
   0   3  14      298.04      295.29     12.75 o 
   1   3  14      257.43      235.81     16.91 o 
   2   3  14      651.87      616.23     17.88 o 
   3   3  14        8.70       14.76      7.29 o 
   4   3  14      227.32      203.50     12.43 o 
   5   3  14       29.67       27.02      8.18 o 
   6   3  14       85.27       84.18     13.23 o 
 -11   4  14       46.93       27.93     10.04 o 
 -10   4  14      168.28      205.79     14.17 o 
  -9   4  14      200.93      198.47     13.33 o 
  -8   4  14      153.38      147.16     11.65 o 
  -7   4  14        0.93       -0.64      7.32 o 
  -6   4  14      130.83      127.29     13.21 o 
  -5   4  14      278.44      315.03     13.48 o 
  -4   4  14       18.21       10.60      7.48 o 
  -3   4  14       71.64       82.22     10.49 o 
  -2   4  14       34.02       26.60      6.24 o 
  -1   4  14      190.69      190.14     17.67 o 
   0   4  14      634.85      606.88     14.97 o 
   1   4  14        6.41        2.29      6.67 o 
   2   4  14       55.71       60.60      8.63 o 
   3   4  14        1.94       -2.91      7.30 o 
   4   4  14       49.51       47.52      8.94 o 
   5   4  14        0.32       -7.18      8.24 o 
   6   4  14       20.01       16.65      8.63 o 
 -10   5  14      446.12      430.95     18.59 o 
  -9   5  14       44.25       43.35      9.66 o 
  -8   5  14      674.73      678.34     24.79 o 
  -7   5  14       80.56       63.73     11.70 o 
  -6   5  14      705.87      734.87     25.51 o 
  -5   5  14       43.75       52.07     11.11 o 
  -4   5  14      335.89      388.98     15.12 o 
  -3   5  14       10.03       19.32      6.09 o 
  -2   5  14     1476.48     1478.93     25.15 o 
  -1   5  14      214.85      202.15      9.86 o 
   0   5  14      629.84      636.28     15.80 o 
   1   5  14      115.42      119.94      8.62 o 
   2   5  14      819.41      768.30     24.25 o 
   3   5  14      455.62      476.21     16.97 o 
   4   5  14      677.08      643.32     19.63 o 
   5   5  14      158.54      157.51     14.20 o 
 -10   6  14       78.30       79.22     12.82 o 
  -9   6  14       64.16       79.88     11.52 o 
  -8   6  14       11.66       32.55     11.52 o 
  -7   6  14      586.11      590.00     24.56 o 
  -6   6  14        5.90       12.43      9.97 o 
  -5   6  14      247.72      272.17     17.92 o 
  -4   6  14      120.08      109.95     10.77 o 
  -3   6  14      554.55      570.35     15.02 o 
  -2   6  14        0.91       -0.32      5.89 o 
  -1   6  14      172.53      167.70      9.75 o 
   0   6  14      141.20      136.75      9.01 o 
   1   6  14      340.80      347.16     12.92 o 
   2   6  14        0.64        5.44      6.39 o 
   3   6  14      159.39      146.73     11.51 o 
   4   6  14       49.34       32.01      8.99 o 
   5   6  14       31.31       38.02      9.41 o 
  -9   7  14        6.95       -3.97     15.23 o 
  -8   7  14      283.20      285.87     20.15 o 
  -7   7  14       23.80       38.69     12.28 o 
  -6   7  14      207.90      199.83     31.00 o 
  -5   7  14       89.10       85.44     10.39 o 
  -4   7  14      336.35      351.69     16.12 o 
  -3   7  14        0.32       -7.30      7.30 o 
  -2   7  14     1088.85     1062.95     23.30 o 
  -1   7  14       62.41       64.06      7.74 o 
   0   7  14      271.08      274.38     11.95 o 
   1   7  14       10.99        8.95      6.68 o 
   2   7  14       63.97       70.51      8.07 o 
   3   7  14      315.70      321.79     20.80 o 
   4   7  14       94.08       84.68     10.57 o 
  -8   8  14       90.02       97.02     15.10 o 
  -7   8  14      811.30      790.66     34.21 o 
  -6   8  14        0.46       -7.75     10.20 o 
  -5   8  14      733.78      739.36     22.62 o 
  -4   8  14       56.60       56.62      9.87 o 
  -3   8  14     1014.85      973.08     25.18 o 
  -2   8  14        1.94        2.67      8.12 o 
  -1   8  14      830.38      780.03     24.99 o 
   0   8  14       32.78       24.71      6.98 o 
   1   8  14      471.31      477.07     15.16 o 
   2   8  14        1.49       -2.26      6.79 o 
   3   8  14      188.71      199.28     11.60 o 
  -7   9  14       30.07       36.83     13.03 o 
  -6   9  14       48.28       67.24     14.17 o 
  -5   9  14       16.69       24.27      9.54 o 
  -4   9  14       14.05       23.65      9.56 o 
  -3   9  14        3.13       -5.56      9.88 o 
  -2   9  14        1.42        1.26      8.32 o 
  -1   9  14       27.71       29.81      9.34 o 
   0   9  14        9.94       10.31      6.83 o 
   1   9  14        0.67        0.37      6.92 o 
   2   9  14        1.39        8.33      7.28 o 
  -6  10  14        3.08        9.69     11.90 o 
  -5  10  14      676.80      742.62     23.63 o 
  -4  10  14       87.74       81.42     11.62 o 
  -3  10  14      270.84      293.90     16.86 o 
  -2  10  14       75.16       69.38     10.66 o 
  -1  10  14      583.61      591.22     24.54 o 
   0  10  14       16.77       24.32      8.82 o 
   1  10  14      733.93      722.53     19.49 o 
 -11   1  15       98.03      107.46     15.06 o 
 -10   1  15      157.25      138.90     15.10 o 
  -9   1  15       49.01       51.92      9.11 o 
  -8   1  15      762.97      787.18     29.58 o 
  -7   1  15      569.09      602.99     18.36 o 
  -6   1  15     1688.28     1731.72     27.79 o 
  -5   1  15       44.23       60.83      8.42 o 
  -4   1  15      645.61      696.10     18.57 o 
  -3   1  15       85.15       87.85     10.96 o 
  -2   1  15     1904.94     1829.53     33.19 o 
  -1   1  15       57.02       41.07      9.05 o 
   0   1  15      794.65      782.66     16.73 o 
   1   1  15        0.11       -0.85      6.43 o 
   2   1  15     1001.05     1012.05     23.29 o 
   3   1  15       48.55       48.79     10.77 o 
   4   1  15      589.46      558.84     23.62 o 
   5   1  15       82.21       61.53     11.90 o 
 -11   2  15      186.02      175.42     17.37 o 
 -10   2  15      146.48      156.24     15.70 o 
  -9   2  15      168.28      165.49     12.21 o 
  -8   2  15      145.46      140.03     11.26 o 
  -7   2  15      699.15      705.50     16.70 o 
  -6   2  15       84.95       78.87      7.45 o 
  -5   2  15      220.35      239.83     12.29 o 
  -4   2  15        3.92       12.03      6.67 o 
  -3   2  15      597.19      606.69     16.82 o 
  -2   2  15       31.63       17.72     10.44 o 
  -1   2  15      809.98      772.44     19.73 o 
   0   2  15       43.81       54.80      8.10 o 
   1   2  15     1059.07     1067.68     24.17 o 
   2   2  15        2.64        9.51      7.48 o 
   3   2  15      285.56      265.59     13.71 o 
   4   2  15      164.94      160.99     14.74 o 
   5   2  15      210.72      177.43     16.06 o 
 -10   3  15        5.97        6.83      8.63 o 
  -9   3  15       15.66       19.07      8.38 o 
  -8   3  15       92.60       96.35     10.15 o 
  -7   3  15       26.19       20.62     13.53 o 
  -6   3  15      157.74      167.49     11.05 o 
  -5   3  15        1.38       -1.10      6.43 o 
  -4   3  15      381.29      399.26     14.50 o 
  -3   3  15       13.48       16.73      5.95 o 
  -2   3  15     1128.84     1114.36     20.66 o 
  -1   3  15       63.27       64.06      8.32 o 
   0   3  15       83.29       92.68      9.36 o 
   1   3  15      153.89      149.19     11.05 o 
   2   3  15      584.96      599.96     33.58 o 
   3   3  15       70.80       59.10      8.94 o 
   4   3  15      208.64      199.84     15.88 o 
   5   3  15        0.27       -7.91     10.69 o 
 -10   4  15      177.14      178.54     13.53 o 
  -9   4  15      666.68      680.54     21.06 o 
  -8   4  15      182.02      175.99     12.41 o 
  -7   4  15     2218.23     2281.21     51.20 o 
  -6   4  15      359.03      369.55     19.84 o 
  -5   4  15      352.00      378.70     14.85 o 
  -4   4  15      448.88      420.08     13.39 o 
  -3   4  15     1241.54     1221.52     22.68 o 
  -2   4  15       77.44       78.22      7.66 o 
  -1   4  15      442.92      424.83     13.17 o 
   0   4  15        1.47        0.54      8.94 o 
   1   4  15      404.47      415.43     17.55 o 
   2   4  15       54.10       51.12      8.83 o 
   3   4  15      548.34      545.42     18.36 o 
   4   4  15       14.09       11.76      8.32 o 
   5   4  15      382.66      404.57     23.43 o 
 -10   5  15       12.12       18.39      9.86 o 
  -9   5  15        1.28        4.61     10.35 o 
  -8   5  15        8.86       13.63     14.16 o 
  -7   5  15       52.24       43.77     11.86 o 
  -6   5  15       80.86       81.61     12.62 o 
  -5   5  15       16.68       24.29     10.18 o 
  -4   5  15      164.89      163.27      9.78 o 
  -3   5  15       15.10       23.57      7.17 o 
  -2   5  15       63.64       57.65      7.34 o 
  -1   5  15       94.13       89.74      8.19 o 
   0   5  15       30.21       35.56      6.95 o 
   1   5  15      154.64      137.94     11.11 o 
   2   5  15      195.54      213.43     14.57 o 
   3   5  15      141.60      153.07     11.93 o 
   4   5  15       43.74       36.20      8.95 o 
  -9   6  15      393.12      423.86     84.44 o 
  -8   6  15      272.27      295.69     20.37 o 
  -7   6  15      185.20      179.83     16.62 o 
  -6   6  15       14.03       12.41     25.39 o 
  -5   6  15      354.25      389.62     39.28 o 
  -4   6  15        1.46        0.11      7.27 o 
  -3   6  15      923.28      946.29     20.05 o 
  -2   6  15       13.03       12.25      6.55 o 
  -1   6  15      960.96      900.25     19.53 o 
   0   6  15       19.65       20.11      6.71 o 
   1   6  15      622.13      616.38     19.02 o 
   2   6  15      131.82      141.60     19.14 o 
   3   6  15      416.19      386.32     16.95 o 
   4   6  15       35.87       36.51      9.27 o 
  -8   7  15      113.49      117.15     15.60 o 
  -7   7  15       31.67       32.77     12.08 o 
  -6   7  15      422.82      470.59     23.04 o 
  -5   7  15       48.61       50.38      9.56 o 
  -4   7  15      567.60      585.56     19.71 o 
  -3   7  15      680.63      702.64     20.96 o 
  -2   7  15      832.58      844.02     19.24 o 
  -1   7  15       49.70       42.81      7.55 o 
   0   7  15      385.33      392.01     14.13 o 
   1   7  15      143.89      152.51     10.41 o 
   2   7  15      259.78      250.42     14.29 o 
   3   7  15       13.33       15.20      8.78 o 
  -7   8  15       96.25      115.11     18.71 o 
  -6   8  15       29.31       16.33     11.70 o 
  -5   8  15       38.86       33.44      9.75 o 
  -4   8  15        0.79       -0.14      9.10 o 
  -3   8  15       51.35       60.24      9.92 o 
  -2   8  15        3.77       13.74      8.41 o 
  -1   8  15      109.10      114.01      9.65 o 
   0   8  15        9.03       13.28      7.13 o 
   1   8  15       19.21       25.41      7.72 o 
   2   8  15       55.96       63.48     10.43 o 
  -6   9  15      507.92      529.98     25.32 o 
  -5   9  15       40.55       37.17     10.55 o 
  -4   9  15      580.84      589.96     20.87 o 
  -3   9  15        4.44       -8.38      9.91 o 
  -2   9  15      610.36      609.78     20.76 o 
  -1   9  15        0.19       -7.87      7.87 o 
   0   9  15      405.09      405.26     16.51 o 
   1   9  15        1.96        5.69      7.58 o 
  -3  10  15       33.37       24.93     10.26 o 
  -2  10  15       20.20       11.99      9.36 o 
 -10   0  16       52.59       67.34     18.71 o 
  -9   0  16      288.65      297.16     26.72 o 
  -8   0  16      764.95      766.99     25.62 o 
  -7   0  16     1943.76     1939.36     43.83 o 
  -6   0  16     1042.03     1040.76     32.60 o 
  -5   0  16      838.46      802.23     35.27 o 
  -4   0  16      558.38      549.43     30.46 o 
  -3   0  16      294.74      318.00     24.59 o 
  -2   0  16      975.59     1000.51     41.15 o 
  -1   0  16      588.57      578.89     26.46 o 
   0   0  16      436.85      423.43     19.51 o 
   1   0  16      733.41      734.35     35.81 o 
   2   0  16        6.71       19.24     13.90 o 
   3   0  16      492.00      461.24     31.53 o 
   4   0  16        8.70       12.29     15.50 o 
   5   0  16     1119.40     1176.88     51.31 o 
 -10   1  16        2.60        0.59     10.18 o 
  -9   1  16        0.55        4.12      9.79 o 
  -8   1  16       34.83       31.01      8.44 o 
  -7   1  16      308.48      346.46     16.89 o 
  -6   1  16      182.50      198.06     13.30 o 
  -5   1  16      150.84      145.30     10.66 o 
  -4   1  16        1.52        0.05     10.69 o 
  -3   1  16      495.90      430.79     31.00 o 
  -2   1  16       28.65       42.18      7.98 o 
  -1   1  16       53.47       73.98      8.87 o 
   0   1  16      199.85      235.01     12.62 o 
   1   1  16        0.97        3.96      6.87 o 
   2   1  16       85.97       93.83     12.66 o 
   3   1  16       14.75        1.09      9.21 o 
   4   1  16      357.97      379.77     20.74 o 
   5   1  16        4.87       -6.11      9.80 o 
 -10   2  16      186.49      205.30     14.01 o 
  -9   2  16      197.71      219.69     13.79 o 
  -8   2  16      254.71      289.89     17.81 o 
  -7   2  16      821.00      870.21     27.96 o 
  -6   2  16      203.98      238.69     18.32 o 
  -5   2  16      158.50      183.48     11.41 o 
  -4   2  16        7.96        4.25      6.77 o 
  -3   2  16     1013.26      985.41     29.07 o 
  -2   2  16        2.64       12.17      7.17 o 
  -1   2  16      607.94      580.25     21.96 o 
   0   2  16      215.59      220.74     12.34 o 
   1   2  16      504.12      481.98     16.62 o 
   2   2  16        0.34        3.09      7.39 o 
   3   2  16      386.11      340.52     35.81 o 
   4   2  16       27.42       26.72     11.34 o 
 -10   3  16      167.23      179.58     13.46 o 
  -9   3  16      814.95      868.49     31.49 o 
  -8   3  16      121.30      111.62     13.41 o 
  -7   3  16      539.22      571.81     23.42 o 
  -6   3  16      161.77      184.29     11.87 o 
  -5   3  16      197.29      191.40     12.06 o 
  -4   3  16       27.02       16.33      7.20 o 
  -3   3  16        7.16       12.76      7.25 o 
  -2   3  16     2014.32     1994.13     36.70 o 
  -1   3  16        9.24       19.40      7.48 o 
   0   3  16      509.08      484.68     16.55 o 
   1   3  16       44.89       54.54      9.05 o 
   2   3  16      415.25      393.48     15.99 o 
   3   3  16      168.86      154.11     24.86 o 
   4   3  16      143.13      131.25     14.90 o 
  -9   4  16        3.39       -3.78     10.18 o 
  -8   4  16      155.23      142.99     14.92 o 
  -7   4  16        1.89       -9.63      9.63 o 
  -6   4  16       40.09       26.89     16.57 o 
  -5   4  16       26.20       35.68      8.01 o 
  -4   4  16      111.52      112.50     10.06 o 
  -3   4  16        1.93        4.69      8.37 o 
  -2   4  16       79.89       92.70      9.87 o 
  -1   4  16       76.01       77.99      9.86 o 
   0   4  16       66.84       46.19      8.64 o 
   1   4  16       21.68       16.87      8.20 o 
   2   4  16      169.07      186.78     12.74 o 
   3   4  16       59.14       62.21      9.96 o 
   4   4  16       22.92       18.53      8.94 o 
  -9   5  16      301.82      290.04     20.57 o 
  -8   5  16      275.39      288.24     19.26 o 
  -7   5  16      283.93      293.55     24.59 o 
  -6   5  16      592.62      571.74     24.15 o 
  -5   5  16      292.93      303.37     18.70 o 
  -4   5  16     1101.83     1140.14     22.35 o 
  -3   5  16      428.34      411.90     13.84 o 
  -2   5  16     1227.81     1287.77     24.08 o 
  -1   5  16      252.56      220.13     12.94 o 
   0   5  16      770.50      780.96     21.68 o 
   1   5  16       55.29       52.16     11.14 o 
   2   5  16      664.13      655.29     33.90 o 
   3   5  16        0.26       -3.56      9.53 o 
  -8   6  16       70.31       70.82     14.43 o 
  -7   6  16      229.06      219.08     17.75 o 
  -6   6  16       72.41       92.87     13.90 o 
  -5   6  16      205.18      207.59     24.59 o 
  -4   6  16      142.33      123.55     11.58 o 
  -3   6  16       87.98       90.66      8.63 o 
  -2   6  16      123.39      126.03     12.57 o 
  -1   6  16      156.33      155.86     11.57 o 
   0   6  16        5.58        7.06      8.72 o 
   1   6  16      238.09      235.86     13.99 o 
   2   6  16       15.51       24.84     13.17 o 
   3   6  16       38.96       32.44      9.25 o 
  -7   7  16       18.36       32.04     12.45 o 
  -6   7  16       78.93       76.90     13.59 o 
  -5   7  16       57.25       46.96     12.29 o 
  -4   7  16      544.59      550.88     19.44 o 
  -3   7  16       40.69       55.67      9.93 o 
  -2   7  16      325.52      316.01     13.21 o 
  -1   7  16       15.63        8.74      6.93 o 
   0   7  16      232.12      198.97     13.43 o 
   1   7  16        3.98       -5.32     11.72 o 
   2   7  16      134.72      141.01     12.34 o 
  -6   8  16       71.20       67.02     14.14 o 
  -5   8  16      144.99      148.46     13.38 o 
  -4   8  16      247.54      228.12     15.10 o 
  -3   8  16      145.68      168.71     15.70 o 
  -2   8  16       76.29       90.37     11.36 o 
  -1   8  16      167.22      162.14     10.99 o 
   0   8  16        1.37        2.09      7.12 o 
   1   8  16      266.16      270.88     18.12 o 
  -4   9  16       17.43       14.81      9.84 o 
  -3   9  16        6.12       -0.06      9.44 o 
  -2   9  16       10.95        1.51      9.05 o 
 -10   1  17       82.87       74.05     33.14 o 
  -9   1  17      871.83      925.84     24.54 o 
  -8   1  17      176.91      203.92     15.75 o 
  -7   1  17     1173.45     1208.42     26.83 o 
  -6   1  17      287.08      295.28     21.65 o 
  -5   1  17      298.04      322.80     17.57 o 
  -4   1  17      251.70      259.09     16.99 o 
  -3   1  17       69.11       82.61     11.52 o 
  -2   1  17     1147.42     1145.58     32.69 o 
  -1   1  17      627.03      678.64     32.85 o 
   0   1  17      871.06      892.49     23.00 o 
   1   1  17      213.96      224.61     21.38 o 
   2   1  17      470.83      439.63     21.71 o 
   3   1  17      110.74       91.61     13.59 o 
  -9   2  17        0.42      -10.69     10.69 o 
  -8   2  17      499.28      561.25     39.02 o 
  -7   2  17       55.06       69.24     11.90 o 
  -6   2  17      277.86      297.46     15.17 o 
  -5   2  17       16.77       16.72      9.63 o 
  -4   2  17       95.74       78.70     11.72 o 
  -3   2  17       87.44      104.70     12.83 o 
  -2   2  17      355.41      342.17     15.12 o 
  -1   2  17      445.15      456.49     17.62 o 
   0   2  17      158.88      157.56     11.50 o 
   1   2  17       25.30       22.75      8.38 o 
   2   2  17       90.06       82.45     13.00 o 
   3   2  17       49.96       40.84     11.48 o 
  -9   3  17       54.98       29.12     11.86 o 
  -8   3  17      132.54      181.05     33.67 o 
  -7   3  17      146.09      157.94     15.49 o 
  -6   3  17       80.84       76.85     25.12 o 
  -5   3  17      231.87      267.68     13.98 o 
  -4   3  17       77.93       95.72     12.09 o 
  -3   3  17       12.35       23.54      8.07 o 
  -2   3  17        4.05        3.15      7.08 o 
  -1   3  17      393.55      369.93     15.39 o 
   0   3  17       50.75       41.31      9.15 o 
   1   3  17        1.92        2.84      7.70 o 
   2   3  17      122.68      130.68     11.60 o 
   3   3  17        0.25        5.88     11.22 o 
  -9   4  17        7.43       13.41     11.86 o 
  -8   4  17      222.43      208.72     17.57 o 
  -7   4  17      164.14      177.12     16.62 o 
  -6   4  17      697.12      735.23     27.21 o 
  -5   4  17       49.07       66.63      9.62 o 
  -4   4  17      424.76      426.37     16.24 o 
  -3   4  17      147.61      154.87     12.01 o 
  -2   4  17      469.53      462.34     17.03 o 
  -1   4  17      171.02      199.17     13.25 o 
   0   4  17      293.93      296.00     15.18 o 
   1   4  17      148.16      149.74     12.03 o 
   2   4  17       11.96        7.07     10.68 o 
   3   4  17      261.34      264.24     15.38 o 
  -8   5  17        0.24        1.07     11.34 o 
  -7   5  17       30.76       41.87     12.83 o 
  -6   5  17      238.22      236.40     29.40 o 
  -5   5  17       45.73       52.68     11.90 o 
  -4   5  17       45.34       44.91      7.91 o 
  -3   5  17       29.32       30.62      7.36 o 
  -2   5  17      260.49      246.92     14.29 o 
  -1   5  17      106.15      118.12     11.21 o 
   0   5  17        1.51        4.38      8.22 o 
   1   5  17       91.21       90.44     10.79 o 
   2   5  17        4.03       -8.75      8.75 o 
  -7   6  17      202.50      204.81     39.02 o 
  -6   6  17      269.97      299.21     29.13 o 
  -5   6  17      469.88      508.03     59.06 o 
  -4   6  17      755.54      771.06     22.73 o 
  -3   6  17      705.55      678.63     17.87 o 
  -2   6  17      410.39      416.27     17.21 o 
  -1   6  17      461.93      458.62     17.69 o 
   0   6  17      264.04      248.66     14.58 o 
   1   6  17      510.26      472.37     18.61 o 
  -6   7  17       21.43       24.40     12.08 o 
  -5   7  17      416.83      446.11     23.22 o 
  -4   7  17       14.73       27.28      9.50 o 
  -3   7  17      202.52      217.86     15.16 o 
  -2   7  17        6.08        5.51      7.18 o 
  -1   7  17        7.14        6.62      8.87 o 
   0   7  17      331.49      323.93     16.89 o 
  -4   8  17      105.59      129.25     13.05 o 
  -3   8  17      275.89      309.32     17.18 o 
  -2   8  17        9.77        6.39      9.00 o 
  -8   0  18      990.67      982.87     42.22 o 
  -7   0  18        1.47       12.29     12.29 o 
  -6   0  18      430.71      438.26     28.33 o 
  -5   0  18       26.32       16.57     13.90 o 
  -4   0  18      309.54      307.85     26.72 o 
  -3   0  18      214.10      243.18     24.59 o 
  -2   0  18     1444.93     1404.56     52.91 o 
  -1   0  18      822.82      870.10     41.15 o 
   0   0  18     1070.92     1120.23     47.57 o 
   1   0  18      218.62      180.65     22.98 o 
   2   0  18      349.76      380.54     32.07 o 
  -9   1  18      182.05      213.25     25.12 o 
  -8   1  18        3.29       -3.21     13.36 o 
  -7   1  18      190.09      166.13     14.52 o 
  -6   1  18       11.74       11.97      9.43 o 
  -5   1  18       55.99       57.06     11.48 o 
  -4   1  18        0.87       10.96     13.09 o 
  -3   1  18      161.35      139.51     13.79 o 
  -2   1  18       18.35       12.82      9.97 o 
  -1   1  18      156.65      168.40     12.34 o 
   0   1  18       14.29       32.64     11.11 o 
   1   1  18      136.71      126.17     14.74 o 
   2   1  18        0.58       11.22     11.76 o 
  -8   2  18      240.61      229.38     17.92 o 
  -7   2  18       98.61       95.67     18.71 o 
  -6   2  18      681.83      725.49     25.67 o 
  -5   2  18       90.40       84.54     11.64 o 
  -4   2  18      169.04      163.22     14.74 o 
  -3   2  18      111.01      112.69     13.38 o 
  -2   2  18      515.47      514.18     18.09 o 
  -1   2  18      130.84      137.71     12.68 o 
   0   2  18      533.71      515.88     18.36 o 
   1   2  18       50.15       47.52     11.70 o 
   2   2  18       20.41       11.81     10.77 o 
  -8   3  18        3.97        2.37     11.76 o 
  -7   3  18      283.90      276.70     18.90 o 
  -6   3  18       48.09       56.65     17.10 o 
  -5   3  18      660.08      723.16     26.17 o 
  -4   3  18       42.93       58.93     14.43 o 
  -3   3  18       32.30       51.92     12.83 o 
  -2   3  18       45.13       32.62      8.69 o 
  -1   3  18      393.54      422.45     16.87 o 
   0   3  18        3.18        3.70      8.20 o 
   1   3  18       15.87       13.64      8.73 o 
   2   3  18       89.82       78.27     13.97 o 
  -8   4  18       83.95       81.34     13.97 o 
  -7   4  18        1.43       -8.02     10.58 o 
  -6   4  18       26.85       31.36     11.14 o 
  -5   4  18        0.50       -4.81     14.96 o 
  -4   4  18        2.59        0.08      9.97 o 
  -3   4  18        0.09       -2.21      7.89 o 
  -2   4  18       39.35       37.16      9.15 o 
  -1   4  18       18.97       19.62     11.43 o 
   0   4  18       22.32       14.11      8.84 o 
   1   4  18       47.22       69.94     10.48 o 
  -7   5  18      700.64      768.46     29.27 o 
  -6   5  18       50.41       58.48     13.63 o 
  -5   5  18      706.88      742.14     37.41 o 
  -4   5  18      153.90      203.63     24.59 o 
  -3   5  18      415.82      393.84     18.15 o 
  -2   5  18      122.93      132.88     12.31 o 
  -1   5  18      680.01      696.32     21.58 o 
   0   5  18      502.98      513.49     25.16 o 
  -6   6  18      193.06      185.71     18.13 o 
  -5   6  18       66.42       56.99     13.23 o 
  -4   6  18      207.12      191.44     13.99 o 
  -3   6  18        2.42       -3.37     10.94 o 
  -2   6  18      333.68      348.37     16.92 o 
  -1   6  18      119.17      104.58     11.62 o 
  -7   1  19      463.54      475.39     22.09 o 
  -6   1  19        0.08        7.52      9.74 o 
  -5   1  19      720.63      752.40     26.97 o 
  -4   1  19        2.57       -9.63      9.63 o 
  -3   1  19      461.35      487.82     22.67 o 
  -2   1  19        2.33        3.74      9.83 o 
  -1   1  19     1218.20     1252.65     75.89 o 
   0   1  19       21.22       34.08     11.70 o 
   1   1  19      159.04      138.29     16.06 o 
  -7   2  19       56.99       64.67     17.10 o 
  -6   2  19      276.54      299.36     30.20 o 
  -5   2  19       39.35       45.75     11.70 o 
  -4   2  19      395.74      440.27     21.88 o 
  -3   2  19       33.20       34.85     11.76 o 
  -2   2  19      309.60      301.46     19.64 o 
  -1   2  19        2.65        3.26      8.42 o 
   0   2  19      228.98      218.57     33.67 o 
  -7   3  19      238.00      249.06     26.72 o 
  -6   3  19        1.16        2.67     15.50 o 
  -5   3  19      124.30      119.71     13.97 o 
  -4   3  19       68.94       61.99     12.28 o 
  -3   3  19       55.28       44.71     16.84 o 
  -2   3  19        0.09        5.64      8.42 o 
  -1   3  19      306.83      297.86     16.04 o 
   0   3  19        8.83        8.70      9.03 o 
  -6   4  19      499.88      493.31     34.21 o 
  -5   4  19       16.73       21.38     16.03 o 
  -4   4  19      129.05      172.90     15.98 o 
  -3   4  19       17.41       18.86      9.13 o 
  -2   4  19      325.43      337.94     16.76 o 
  -1   4  19      156.99      157.64     13.05 o 
  -4   5  19        6.12       10.69     16.57 o 
  -3   5  19        2.84       -1.49      9.29 o 
  -2   5  19       81.79       91.39     11.52 o 
  -5   0  20        2.75       -3.74     14.43 o 
  -4   0  20      642.87      646.70     37.41 o 
  -3   0  20       21.59       12.83     16.57 o 
  -2   0  20      811.18      781.38     42.22 o 
  -5   1  20       38.72       48.94     22.18 o 
  -4   1  20       25.05       44.09     12.47 o 
  -3   1  20      137.79      125.99     15.12 o 
  -2   1  20       14.68       18.46     14.96 o 
  -5   2  20      134.04      139.82     15.30 o 
  -4   2  20       61.91       78.99     13.90 o 
  -3   2  20      140.78      153.12     24.59 o 
                                                 
